# Supplementary material for: Enzyme-constrained metabolic model of Treponema pallidum identified glycerol-3-phosphate dehydrogenase as an alternate electron sink
Source: mSystems. 2025 Apr 7;10(5):e01555-24. doi: 10.1128/msystems.01555-24 (PMC12097511; doi:10.1128/msystems.01555-24)
Supplement: Text S3 — Files generated by the FROG report. [file msystems.01555-24-s0003.xlsx]

## Sheet: readme
Legend
This file consists of the FROG report results.

## Sheet: Sheet1
model	objective	status	value	reaction	flux	minimum	maximum	fraction_optimum	gene
iTP251.xml	obj	optimal	28.8596
iTP251.xml	obj	optimal		R_rxn00606_c0	-0.195785	-0.195785	-0.195785	1
iTP251.xml	obj	optimal		R_rxn05297_c0	798.703	798.703	798.703	1
iTP251.xml	obj	optimal		R_rxn08549_c0	0	0	0	1
iTP251.xml	obj	optimal		R_EX_cpd00540_e0	0	0	0	1
iTP251.xml	obj	optimal		R_rxn00459_c0	821.725	821.725	821.725	1
iTP251.xml	obj	optimal		R_EX_cpd00054_e0	-805.28	-805.28	-805.28	1
iTP251.xml	obj	optimal		R_rxn05579_c0	0	0	0	1
iTP251.xml	obj	optimal		R_rxn05638_c0	5.86298	5.86298	5.86298	1
iTP251.xml	obj	optimal		R_rxn08309_c0	0	0	0	1
iTP251.xml	obj	optimal		R_rxn00105_c0	0	5.32643e-09	0	1
iTP251.xml	obj	optimal		R_EX_cpd00018_e0	-0.115302	-0.115302	-0.115302	1
iTP251.xml	obj	optimal		R_rxn10060_c0	0	0	999.951	1
iTP251.xml	obj	optimal		R_rxn02287_c0	-8.11157e-14	0	0	1
iTP251.xml	obj	optimal		R_rxn00007_c0	0	0	0	1
iTP251.xml	obj	optimal		R_rxn01962_c0	2.25351e-13	0	0	1
iTP251.xml	obj	optimal		R_EX_cpd00098_e0	0	0	0	1
iTP251.xml	obj	optimal		R_rxn05149_c0	0	0	0	1
iTP251.xml	obj	optimal		R_rxn01673_c0	785.778	-1000	1000	1
iTP251.xml	obj	optimal		R_EX_cpd00298_e0	0	8.71595e-09	0	1
iTP251.xml	obj	optimal		R_rxn05516_c0	0	0	0	1
iTP251.xml	obj	optimal		R_rxn05287_c0	0	0	0.038434	1
iTP251.xml	obj	optimal		R_rxn08123_c0	0	0	0	1
iTP251.xml	obj	optimal		R_rxn01603_c0	0	0	0	1
iTP251.xml	obj	optimal		R_rxn01358_c0	0	1.66253e-24	0	1
iTP251.xml	obj	optimal		R_rxn02056_c0	0	0	0	1
iTP251.xml	obj	optimal		R_rxn14070_c0	0.845881	0.845881	0.845881	1
iTP251.xml	obj	optimal		R_rxn13974_c0	82.2337	82.2337	82.2337	1
iTP251.xml	obj	optimal		R_rxn05233_c0	0.038434	0.038434	0.038434	1
iTP251.xml	obj	optimal		R_EX_cpd00516_e0	-0.0499848	-0.0499848	-0.0499848	1
iTP251.xml	obj	optimal		R_rxn02832_c0	0	0	0	1
iTP251.xml	obj	optimal		R_rxn08954_c0	0.0489463	0.0489463	0.0489463	1
iTP251.xml	obj	optimal		R_EX_cpd00001_e0	1000	1000	1000	1
iTP251.xml	obj	optimal		R_rxn01515_c0	0	0	999.951	1
iTP251.xml	obj	optimal		R_EX_cpd00367_e0	-785.701	-785.701	-785.701	1
iTP251.xml	obj	optimal		R_rxn06729_c0	0.0978926	0.0978926	0.0978926	1
iTP251.xml	obj	optimal		R_EX_cpd02227_e0	0.115302	0.115302	0.115302	1
iTP251.xml	obj	optimal		R_rxn10260_c0	0	0	0	1
iTP251.xml	obj	optimal		R_rxn05651_c0	0	0	0	1
iTP251.xml	obj	optimal		R_rxn00066_c0	0	0	0	1
iTP251.xml	obj	optimal		R_rxn01446_c0	-4.54747e-13	2.55934e-09	0	1
iTP251.xml	obj	optimal		R_rxn03146_c0	0.0978926	0.0978926	0.0978926	1
iTP251.xml	obj	optimal		R_rxn01997_c0	0.0489463	0.0489463	0.0489463	1
iTP251.xml	obj	optimal		R_rxn00612_c0	2.33068	-997.669	1000	1
iTP251.xml	obj	optimal		R_rxn01210_c0	0	0	0	1
iTP251.xml	obj	optimal		R_EX_cpd11595_e0	0	0	0	1
iTP251.xml	obj	optimal		R_rxn12666_c0	0.038434	0.038434	0.038434	1
iTP251.xml	obj	optimal		R_rxn01106_c0	-821.725	-821.725	-821.725	1
iTP251.xml	obj	optimal		R_rxn08619_c0	0.0489463	0.0489463	0.0489463	1
iTP251.xml	obj	optimal		R_rxn05195_c0	0	0	0	1
iTP251.xml	obj	optimal		R_rxn10223_c0	0	0	0	1
iTP251.xml	obj	optimal		R_rxn10261_c0	0	0	0	1
iTP251.xml	obj	optimal		R_rxn00851_c0	0.0499848	0.0499848	0.0499848	1
iTP251.xml	obj	optimal		R_rxn08306_c0	0	0	0	1
iTP251.xml	obj	optimal		R_EX_cpd00033_e0	767.488	767.488	767.488	1
iTP251.xml	obj	optimal		R_rxn02128_c0	0	0	0	1
iTP251.xml	obj	optimal		R_rxn03892_c0	0	0	0.038434	1
iTP251.xml	obj	optimal		R_rxn01370_c0	-785.74	-1000	1000	1
iTP251.xml	obj	optimal		R_rxn01343_c0	1000	1000	1000	1
iTP251.xml	obj	optimal		R_rxn05669_c0	12.0369	12.0369	12.0369	1
iTP251.xml	obj	optimal		R_rxn00173_c0	999.902	999.902	999.902	1
iTP251.xml	obj	optimal		R_rxn08240_c0	0	0	0	1
iTP251.xml	obj	optimal		R_rxn01351_c0	2.19146e-13	2.36786e-24	-5.12194e-09	1
iTP251.xml	obj	optimal		R_rxn05303_c0	5.01823	5.01823	5.01823	1
iTP251.xml	obj	optimal		R_rxn05494_c0	12.5	-987.5	1000	1
iTP251.xml	obj	optimal		R_rxn00328_c0	0	0	0	1
iTP251.xml	obj	optimal		R_rxn09693_c0	0	6.8249e-09	0	1
iTP251.xml	obj	optimal		R_rxn04308_c0	0.0489463	0.0489463	0.0489463	1
iTP251.xml	obj	optimal		R_rxn03891_c0	0	0	0.038434	1
iTP251.xml	obj	optimal		R_EX_cpd00099_e0	0	0	0	1
iTP251.xml	obj	optimal		R_rxn00500_c0	-1000	-1000	-736.757	1
iTP251.xml	obj	optimal		R_EX_cpd00122_e0	0	0	0	1
iTP251.xml	obj	optimal		R_EX_cpd00020_e0	-1000	-1000	-1000	1
iTP251.xml	obj	optimal		R_rxn08299_c0	0.195785	0.195785	0.195785	1
iTP251.xml	obj	optimal		R_rxn00514_c0	0	0	0	1
iTP251.xml	obj	optimal		R_rxn01316_c0	0	0	0	1
iTP251.xml	obj	optimal		R_rxn05231_c0	0.038434	0.038434	0.038434	1
iTP251.xml	obj	optimal		R_rxn05162_c0	0	0	0	1
iTP251.xml	obj	optimal		R_rxn01652_c0	0	0	-5.12194e-09	1
iTP251.xml	obj	optimal		R_rxn00440_c0	0	0	0	1
iTP251.xml	obj	optimal		R_rxn08680_c0	-0.0768679	-0.0768679	-0.0768679	1
iTP251.xml	obj	optimal		R_rxn00124_c0	0.038434	0.038434	0.038434	1
iTP251.xml	obj	optimal		R_rxn00604_c0	589.013	589.013	589.013	1
iTP251.xml	obj	optimal		R_rxn00831_c0	0	0	0	1
iTP251.xml	obj	optimal		R_EX_cpd00338_e0	0	0	0	1
iTP251.xml	obj	optimal		R_rxn13778_c0	0.115302	0.115302	0.115302	1
iTP251.xml	obj	optimal		R_rxn03439_c0	0.0489463	0.0489463	0.0489463	1
iTP251.xml	obj	optimal		R_rxn05595_c0	0	0	0	1
iTP251.xml	obj	optimal		R_rxn00527_c0	0	0	0	1
iTP251.xml	obj	optimal		R_rxn05687_c0	0	6.8249e-09	0	1
iTP251.xml	obj	optimal		R_EX_cpd00036_e0	0	0	0	1
iTP251.xml	obj	optimal		R_rxn00122_c0	0.038434	0.038434	0.038434	1
iTP251.xml	obj	optimal		R_rxn01352_c0	0	5.11867e-09	0	1
iTP251.xml	obj	optimal		R_rxn01706_c0	2.27374e-13	-1000	1000	1
iTP251.xml	obj	optimal		R_rxn10263_c0	0	0	0	1
iTP251.xml	obj	optimal		R_rxn01334_c0	1000	1000	1000	1
iTP251.xml	obj	optimal		R_EX_cpd15311_e0	-0.195785	-0.195785	-0.195785	1
iTP251.xml	obj	optimal		R_rxn01522_c0	0	0	0	1
iTP251.xml	obj	optimal		R_rxn05613_c0	0	0	-4.57165e-09	1
iTP251.xml	obj	optimal		R_rxn01217_c0	0	0	-5.12194e-09	1
iTP251.xml	obj	optimal		R_rxn09341_c0	-0.247847	-0.247847	-0.247847	1
iTP251.xml	obj	optimal		R_rxn12640_c0	0	0	0	1
iTP251.xml	obj	optimal		R_EX_cpd00076_e0	0	0	0	1
iTP251.xml	obj	optimal		R_rxn24718_c0	0	0	0	1
iTP251.xml	obj	optimal		R_rxn01799_c0	6.82121e-13	9.06464e-25	-5.12194e-09	1
iTP251.xml	obj	optimal		R_rxn03917_c0	0.195785	0.195785	0.195785	1
iTP251.xml	obj	optimal		R_rxn08124_c0	0	0	0	1
iTP251.xml	obj	optimal		R_rxn12549_c0	0.038434	0.038434	0.038434	1
iTP251.xml	obj	optimal		R_EX_cpd00129_e0	-5.86298	-5.86298	-5.86298	1
iTP251.xml	obj	optimal		R_rxn00350_c0	0	0	0	1
iTP251.xml	obj	optimal		R_rxn00132_c0	0	0	0	1
iTP251.xml	obj	optimal		R_EX_cpd01741_e0	-0.244732	-0.244732	-0.244732	1
iTP251.xml	obj	optimal		R_rxn10259_c0	-7.90479e-14	0	0	1
iTP251.xml	obj	optimal		R_rxn10832_c0	0.0768679	0.0768679	0.0768679	1
iTP251.xml	obj	optimal		R_rxn05170_c0	0	0	0	1
iTP251.xml	obj	optimal		R_rxn08924_c0	0	0	0	1
iTP251.xml	obj	optimal		R_rxn00747_c0	-313.822	-313.822	-313.822	1
iTP251.xml	obj	optimal		R_rxn10094_c0	0	0	0	1
iTP251.xml	obj	optimal		R_rxn04133_c0	0	0	0	1
iTP251.xml	obj	optimal		R_rxn00988_c0	0	0	0	1
iTP251.xml	obj	optimal		R_rxn08350_c0	-1000	-1000	-736.757	1
iTP251.xml	obj	optimal		R_rxn01675_c0	0.0489463	0.0489463	0.0489463	1
iTP251.xml	obj	optimal		R_rxn03182_c0	0.0489463	0.0489463	0.0489463	1
iTP251.xml	obj	optimal		R_rxn08017_c0	0	0	0	1
iTP251.xml	obj	optimal		R_rxn05251_c0	0	0	0	1
iTP251.xml	obj	optimal		R_EX_cpd03696_e0	0	0	0	1
iTP251.xml	obj	optimal		R_rxn09113_c0	0.146839	0.146839	0.146839	1
iTP251.xml	obj	optimal		R_rxn00340_c0	0	0	-7.68291e-09	1
iTP251.xml	obj	optimal		R_rxn04457_c0	0	0	0	1
iTP251.xml	obj	optimal		R_rxn08015_c0	0	0	0	1
iTP251.xml	obj	optimal		R_rxn00193_c0	0.0499848	0.0499848	0.0499848	1
iTP251.xml	obj	optimal		R_EX_cpd00028_e0	0	0	0	1
iTP251.xml	obj	optimal		R_rxn01366_c0	-6.82121e-13	2.55934e-09	0	1
iTP251.xml	obj	optimal		R_rxn01516_c0	2.27374e-13	0	999.951	1
iTP251.xml	obj	optimal		R_rxn05310_c0	0.153736	0.153736	0.153736	1
iTP251.xml	obj	optimal		R_rxn08546_c0	0	0	0	1
iTP251.xml	obj	optimal		R_rxn08713_c0	0.0489463	0.0489463	0.0489463	1
iTP251.xml	obj	optimal		R_rxn12642_c0	0	0	0	1
iTP251.xml	obj	optimal		R_rxn08084_c0	0	0	0	1
iTP251.xml	obj	optimal		R_EX_cpd00051_e0	-5.01823	-5.01823	-5.01823	1
iTP251.xml	obj	optimal		R_DM_cpd11416_c0	28.8596	28.8596	28.8596	1
iTP251.xml	obj	optimal		R_rxn00301_c0	4.54747e-13	0	-5.12194e-09	1
iTP251.xml	obj	optimal		R_rxn02000_c0	0.0489463	0.0489463	0.0489463	1
iTP251.xml	obj	optimal		R_rxn09989_c0	1.42109e-13	5.75252e-10	0	1
iTP251.xml	obj	optimal		R_bio1_biomass	28.8596	28.8596	28.8596	1
iTP251.xml	obj	optimal		R_EX_cpd00041_e0	-11.1931	-11.1931	-11.1931	1
iTP251.xml	obj	optimal		R_rxn08089_c0	0	0	0	1
iTP251.xml	obj	optimal		R_rxn03397_c0	0.038434	0.038434	0.038434	1
iTP251.xml	obj	optimal		R_rxn05248_c0	0	0	0	1
iTP251.xml	obj	optimal		R_EX_cpd00039_e0	-20.469	-20.469	-20.469	1
iTP251.xml	obj	optimal		R_rxn01678_c0	0	-1000	1000	1
iTP251.xml	obj	optimal		R_rxn05249_c0	0	0	0	1
iTP251.xml	obj	optimal		R_EX_cpd00007_e0	-131.019	-131.019	-131.019	1
iTP251.xml	obj	optimal		R_rxn13892_c0	0	0	0	1
iTP251.xml	obj	optimal		R_EX_cpd00029_e0	1000	1000	1000	1
iTP251.xml	obj	optimal		R_rxn02155_c0	0.153736	0.153736	0.153736	1
iTP251.xml	obj	optimal		R_rxn00392_c0	0.038434	0.038434	0.038434	1
iTP251.xml	obj	optimal		R_rxn05150_c0	0	0	0	1
iTP251.xml	obj	optimal		R_rxn01208_c0	0	0	0	1
iTP251.xml	obj	optimal		R_rxn05175_c0	0	0	-4.09755e-09	1
iTP251.xml	obj	optimal		R_rxn06077_c0	0	4.56873e-09	0	1
iTP251.xml	obj	optimal		R_rxn01213_c0	0.0873803	0.0873803	0.0873803	1
iTP251.xml	obj	optimal		R_rxn02898_c0	0	0	0	1
iTP251.xml	obj	optimal		R_rxn10264_c0	0	0	0	1
iTP251.xml	obj	optimal		R_rxn02989_c0	0	0	0	1
iTP251.xml	obj	optimal		R_rxn00770_c0	0.269038	0.269038	0.269038	1
iTP251.xml	obj	optimal		R_rxn03910_c0	0.845881	0.845881	0.845881	1
iTP251.xml	obj	optimal		R_EX_cpd00053_e0	780.325	780.325	780.325	1
iTP251.xml	obj	optimal		R_rxn05508_c0	15.9027	15.9027	15.9027	1
iTP251.xml	obj	optimal		R_rxn04132_c0	0	0	0	1
iTP251.xml	obj	optimal		R_rxn08583_c0	0.0489463	0.0489463	0.0489463	1
iTP251.xml	obj	optimal		R_rxn01100_c0	-821.725	-821.725	-821.725	1
iTP251.xml	obj	optimal		R_rxn10163_c0	130.972	130.972	130.972	1
iTP251.xml	obj	optimal		R_EX_cpd00116_e0	0	0	0	1
iTP251.xml	obj	optimal		R_rxncpd00020_c0	1000	1000	1000	1
iTP251.xml	obj	optimal		R_rxn00410_c0	-0.038434	-1000	214.376	1
iTP251.xml	obj	optimal		R_rxn08620_c0	0.0489463	0.0489463	0.0489463	1
iTP251.xml	obj	optimal		R_EX_cpd11576_e0	0	0	0	1
iTP251.xml	obj	optimal		R_rxn08233_c0	0	0	0	1
iTP251.xml	obj	optimal		R_rxn23589_c0	0	0	0	1
iTP251.xml	obj	optimal		R_rxn01476_c0	589.013	589.013	589.013	1
iTP251.xml	obj	optimal		R_EX_cpd00216_e0	0	-6.57753e-27	0	1
iTP251.xml	obj	optimal		R_rxn03511_c0	0.195785	0.195785	0.195785	1
iTP251.xml	obj	optimal		R_EX_cpd00035_e0	0	-1000	987.5	1
iTP251.xml	obj	optimal		R_rxn03919_c0	0.195785	0.195785	0.195785	1
iTP251.xml	obj	optimal		R_EX_cpd00048_e0	0	0	0	1
iTP251.xml	obj	optimal		R_EX_cpd00067_e0	985.27	985.27	985.27	1
iTP251.xml	obj	optimal		R_rxn00068_c0	0	0	0	1
iTP251.xml	obj	optimal		R_rxn06934_c0	0	0	0	1
iTP251.xml	obj	optimal		R_rxn00767_c0	0.0489463	0.0489463	0.0489463	1
iTP251.xml	obj	optimal		R_rxn00781_c0	821.725	821.725	821.725	1
iTP251.xml	obj	optimal		R_EX_cpd03726_e0	0	0	1000	1
iTP251.xml	obj	optimal		R_EX_cpd00138_e0	0	-509.853	6.4131e-14	1
iTP251.xml	obj	optimal		R_rxn08333_c0	0	0	0	1
iTP251.xml	obj	optimal		R_rxn00605_c0	-0.195785	-0.195785	-0.195785	1
iTP251.xml	obj	optimal		R_rxn09210_c0	0.0489463	0.0489463	0.0489463	1
iTP251.xml	obj	optimal		R_rxn08715_c0	0	0	0	1
iTP251.xml	obj	optimal		R_rxn05519_c0	0	0	0	1
iTP251.xml	obj	optimal		R_rxn01466_c0	0.0873803	0.0873803	0.0873803	1
iTP251.xml	obj	optimal		R_rxn08548_c0	0	0	0	1
iTP251.xml	obj	optimal		R_rxn09109_c0	0	0	0	1
iTP251.xml	obj	optimal		R_rxn08318_c0	-0.244732	-0.244732	-0.244732	1
iTP251.xml	obj	optimal		R_rxn03904_c0	0.0499848	0.0499848	0.0499848	1
iTP251.xml	obj	optimal		R_rxn09225_c0	0.0489463	0.0489463	0.0489463	1
iTP251.xml	obj	optimal		R_rxn12645_c0	0	0	0	1
iTP251.xml	obj	optimal		R_rxn00785_c0	-196.069	-196.069	-196.069	1
iTP251.xml	obj	optimal		R_rxn05652_c0	-0.038434	-0.038434	-0.038434	1
iTP251.xml	obj	optimal		R_rxn05679_c0	0	0	-1.2572e-08	1
iTP251.xml	obj	optimal		R_rxn03159_c0	0.0489463	0.0489463	0.0489463	1
iTP251.xml	obj	optimal		R_rxn05244_c0	21.7211	21.7211	21.7211	1
iTP251.xml	obj	optimal		R_rxn00260_c0	0	0	-6.14632e-08	1
iTP251.xml	obj	optimal		R_rxn03918_c0	0.195785	0.195785	0.195785	1
iTP251.xml	obj	optimal		R_rxn01258_c0	0	0	0	1
iTP251.xml	obj	optimal		R_rxn05497_c0	0.115302	0.115302	0.115302	1
iTP251.xml	obj	optimal		R_rxn01670_c0	0	0	-3.07316e-09	1
iTP251.xml	obj	optimal		R_rxn05736_c0	0.0489463	0.0489463	0.0489463	1
iTP251.xml	obj	optimal		R_rxn05148_c0	0	0	0	1
iTP251.xml	obj	optimal		R_rxn02264_c0	-8.11157e-14	0	0	1
iTP251.xml	obj	optimal		R_rxn00143_c0	0.115302	0.115302	0.115302	1
iTP251.xml	obj	optimal		R_rxn02518_c0	0	0	0	1
iTP251.xml	obj	optimal		R_EX_cpd00034_e0	0	0	0	1
iTP251.xml	obj	optimal		R_rxn03396_c0	0.038434	0.038434	0.038434	1
iTP251.xml	obj	optimal		R_rxn02286_c0	0.0499848	0.0499848	0.0499848	1
iTP251.xml	obj	optimal		R_rxn05293_c0	0	0	-2.12757e-08	1
iTP251.xml	obj	optimal		R_rxn08192_c0	0	0	0	1
iTP251.xml	obj	optimal		R_rxn01512_c0	0.0489463	0.0489463	1000	1
iTP251.xml	obj	optimal		R_rxn01985_c0	-2.25351e-13	0	0	1
iTP251.xml	obj	optimal		R_rxn03916_c0	0.195785	0.195785	0.195785	1
iTP251.xml	obj	optimal		R_rxn00907_c0	0.0768679	0.0768679	0.0768679	1
iTP251.xml	obj	optimal		R_EX_cpd00794_e0	0	0	0	1
iTP251.xml	obj	optimal		R_rxn13783_c0	0	0	0	1
iTP251.xml	obj	optimal		R_rxn07917_c0	0.195785	0.195785	0.195785	1
iTP251.xml	obj	optimal		R_rxn00836_c0	0	5.11867e-09	0	1
iTP251.xml	obj	optimal		R_EX_cpd00027_e0	-509.853	-509.853	0	1
iTP251.xml	obj	optimal		R_rxn00555_c0	0.247847	0.247847	0.247847	1
iTP251.xml	obj	optimal		R_rxn12639_c0	0	0	0	1
iTP251.xml	obj	optimal		R_rxn01445_c0	2.19146e-13	4.1359e-25	-5.12194e-09	1
iTP251.xml	obj	optimal		R_rxn02831_c0	0	0	0	1
iTP251.xml	obj	optimal		R_rxn00808_c0	0	0	0	1
iTP251.xml	obj	optimal		R_rxn03012_c0	0	0	0	1
iTP251.xml	obj	optimal		R_rxn01674_c0	785.74	-1000	1000	1
iTP251.xml	obj	optimal		R_rxn11040_c0	0	0	589.013	1
iTP251.xml	obj	optimal		R_EX_cpd00060_e0	-3.34231	-3.34231	-3.34231	1
iTP251.xml	obj	optimal		R_EX_cpd00314_e0	0	0	0	1
iTP251.xml	obj	optimal		R_rxn06848_c0	-0.0489463	-0.0489463	-0.0489463	1
iTP251.xml	obj	optimal		R_rxn01218_c0	0	0	0	1
iTP251.xml	obj	optimal		R_rxn05602_c0	-736.757	-1000	-736.757	1
iTP251.xml	obj	optimal		R_rxn11196_c0	131.118	131.118	131.118	1
iTP251.xml	obj	optimal		R_rxn08890_c0	0	0	0	1
iTP251.xml	obj	optimal		R_rxn05243_c0	21.7467	21.7467	21.7467	1
iTP251.xml	obj	optimal		R_rxn13781_c0	0	0	-4.68787e-09	1
iTP251.xml	obj	optimal		R_rxn03933_c0	0	0	0	1
iTP251.xml	obj	optimal		R_rxn00225_c0	-999.902	-999.902	-999.902	1
iTP251.xml	obj	optimal		R_rxn08893_c0	0	0	0	1
iTP251.xml	obj	optimal		R_rxn00085_c0	0	-1000	1000	1
iTP251.xml	obj	optimal		R_EX_cpd00117_e0	-12.5	-1000	987.5	1
iTP251.xml	obj	optimal		R_rxn08312_c0	0	0	0	1
iTP251.xml	obj	optimal		R_rxn05301_c0	6.65985	6.65985	6.65985	1
iTP251.xml	obj	optimal		R_rxn04791_c0	0	0	0	1
iTP251.xml	obj	optimal		R_rxn08710_c0	0.0489463	0.0489463	0.0489463	1
iTP251.xml	obj	optimal		R_rxn00461_c0	0.0499848	0.0499848	0.0499848	1
iTP251.xml	obj	optimal		R_rxn13784_c0	0	0	0	1
iTP251.xml	obj	optimal		R_rxn09202_c0	0.0489463	0.0489463	0.0489463	1
iTP251.xml	obj	optimal		R_EX_cpd01914_e0	0	3.16943e-09	0	1
iTP251.xml	obj	optimal		R_rxn02175_c0	0	0	0	1
iTP251.xml	obj	optimal		R_rxn05457_c0	-0.0489463	-0.0489463	-0.0489463	1
iTP251.xml	obj	optimal		R_rxn05198_c0	785.701	785.701	785.701	1
iTP251.xml	obj	optimal		R_EX_cpd00249_e0	0	2.84075e-09	0	1
iTP251.xml	obj	optimal		R_rxn05247_c0	0	0	0	1
iTP251.xml	obj	optimal		R_EX_cpd00179_e0	0	0	0	1
iTP251.xml	obj	optimal		R_rxn00097_c0	-689.658	-689.658	-689.658	1
iTP251.xml	obj	optimal		R_rxn05289_c0	785.651	785.651	785.651	1
iTP251.xml	obj	optimal		R_rxn02897_c0	0	0	0	1
iTP251.xml	obj	optimal		R_rxn03536_c0	0	0	0	1
iTP251.xml	obj	optimal		R_rxn03884_c0	0	0	0	1
iTP251.xml	obj	optimal		R_rxn03901_c0	0.0499848	0.0499848	0.0499848	1
iTP251.xml	obj	optimal		R_rxn00493_c0	0	0	0	1
iTP251.xml	obj	optimal		R_EX_cpd00393_e0	-0.153736	-0.153736	-0.153736	1
iTP251.xml	obj	optimal		R_rxn01021_c0	0	0	0	1
iTP251.xml	obj	optimal		R_rxn01219_c0	0	5.11867e-09	0	1
iTP251.xml	obj	optimal		R_rxn16108_c0	0.038434	0	0.038434	1
iTP251.xml	obj	optimal		R_rxn04113_c0	0.758501	0.758501	0.758501	1
iTP251.xml	obj	optimal		R_rxn01486_c0	0	0	0.038434	1
iTP251.xml	obj	optimal		R_EX_cpd00264_e0	-0.038434	-0.038434	-0.038434	1
iTP251.xml	obj	optimal		R_rxn03039_c0	0	0	0	1
iTP251.xml	obj	optimal		R_rxn01129_c0	0	-1000	1000	1
iTP251.xml	obj	optimal		R_rxn09449_c0	0	0	0	1
iTP251.xml	obj	optimal		R_rxn05663_c0	0.630669	0.630669	0.630669	1
iTP251.xml	obj	optimal		R_rxn00929_c0	0	-1000	997.669	1
iTP251.xml	obj	optimal		R_EX_cpd01012_e0	0	0	0	1
iTP251.xml	obj	optimal		R_rxn12008_c0	-0.038434	-0.038434	-0.038434	1
iTP251.xml	obj	optimal		R_rxn05029_c0	0	0	0	1
iTP251.xml	obj	optimal		R_EX_cpd00082_e0	0	0	0	1
iTP251.xml	obj	optimal		R_rxn00305_c0	0	0	-6.14632e-08	1
iTP251.xml	obj	optimal		R_EX_cpd00221_e0	1000	736.757	1000	1
iTP251.xml	obj	optimal		R_rxn00283_c0	-12.4	-999.9	987.6	1
iTP251.xml	obj	optimal		R_rxn05496_c0	0	-987.5	1000	1
iTP251.xml	obj	optimal		R_rxn08304_c0	0.0499848	0.0499848	0.0499848	1
iTP251.xml	obj	optimal		R_rxn00704_c0	-0.0489463	-0.0489463	-0.0489463	1
iTP251.xml	obj	optimal		R_rxn02003_c0	-0.0489463	-0.0489463	-0.0489463	1
iTP251.xml	obj	optimal		R_rxn02285_c0	-0.0499848	-0.0499848	-0.0499848	1
iTP251.xml	obj	optimal		R_rxn05465_c0	0.195785	0.195785	0.195785	1
iTP251.xml	obj	optimal		R_rxn05468_c0	131.019	131.019	131.019	1
iTP251.xml	obj	optimal		R_rxn03264_c0	0	0	0	1
iTP251.xml	obj	optimal		R_rxn12643_c0	0	0	0	1
iTP251.xml	obj	optimal		R_rxn03393_c0	0.038434	0.038434	0.038434	1
iTP251.xml	obj	optimal		R_rxn08307_c0	0	0	0	1
iTP251.xml	obj	optimal		R_rxn10225_c0	0	0	0	1
iTP251.xml	obj	optimal		R_rxn00321_c0	0	0	0	1
iTP251.xml	obj	optimal		R_rxn08352_c0	0.0873803	0.0873803	0.0873803	1
iTP251.xml	obj	optimal		R_rxn05893_c0	-1.96443e-11	3.68545e-08	0	1
iTP251.xml	obj	optimal		R_rxn05306_c0	9.88245	9.88245	9.88245	1
iTP251.xml	obj	optimal		R_rxn00712_c0	0	0	1000	1
iTP251.xml	obj	optimal		R_rxn00938_c0	0	0	0	1
iTP251.xml	obj	optimal		R_rxn03893_c0	0.038434	0.038434	0.038434	1
iTP251.xml	obj	optimal		R_rxn02517_c0	0	0	0	1
iTP251.xml	obj	optimal		R_rxn08981_c0	0	0	-5.12194e-09	1
iTP251.xml	obj	optimal		R_rxn01649_c0	2.25351e-13	0	0	1
iTP251.xml	obj	optimal		R_rxn02404_c0	0.146839	0.146839	0.146839	1
iTP251.xml	obj	optimal		R_rxn02008_c0	0.0499848	0.0499848	0.0499848	1
iTP251.xml	obj	optimal		R_rxn08712_c0	0.0489463	0.0489463	0.0489463	1
iTP251.xml	obj	optimal		R_rxn03130_c0	0.0489463	0.0489463	0.0489463	1
iTP251.xml	obj	optimal		R_EX_cpd10516_e0	0	-1000	0	1
iTP251.xml	obj	optimal		R_rxn03907_c0	0.845881	0.845881	0.845881	1
iTP251.xml	obj	optimal		R_rxn05467_c0	-673.872	-673.872	-673.872	1
iTP251.xml	obj	optimal		R_rxn00463_c0	-5.68434e-13	0	-7.68291e-09	1
iTP251.xml	obj	optimal		R_rxn01117_c0	-0.146839	-0.146839	-0.146839	1
iTP251.xml	obj	optimal		R_rxn00065_c0	0	0	0	1
iTP251.xml	obj	optimal		R_rxn00777_c0	-196.533	-196.533	-196.533	1
iTP251.xml	obj	optimal		R_EX_cpd00104_e0	0	0	0	1
iTP251.xml	obj	optimal		R_rxn00792_c0	0	0	0	1
iTP251.xml	obj	optimal		R_rxn05158_c0	1.43498	1.43498	1.43498	1
iTP251.xml	obj	optimal		R_rxn05177_c0	0	0	-6.82925e-09	1
iTP251.xml	obj	optimal		R_rxn05223_c0	0	0	-6.82925e-09	1
iTP251.xml	obj	optimal		R_rxn01653_c0	0	0	-5.12194e-09	1
iTP251.xml	obj	optimal		R_rxn05183_c0	0	0	0	1
iTP251.xml	obj	optimal		R_rxn02373_c0	0	3.43364e-09	0	1
iTP251.xml	obj	optimal		R_rxn01200_c0	-196.264	-196.264	-196.264	1
iTP251.xml	obj	optimal		R_rxn00179_c0	0	0	-3.43583e-09	1
iTP251.xml	obj	optimal		R_rxn00947_c0	0	0	0	1
iTP251.xml	obj	optimal		R_rxn10663_c0	130.923	130.923	130.923	1
iTP251.xml	obj	optimal		R_rxn13849_c0	509.853	0	509.853	1
iTP251.xml	obj	optimal		R_rxn13782_c0	0	0	0	1
iTP251.xml	obj	optimal		R_rxn03047_c0	0	0	0	1
iTP251.xml	obj	optimal		R_rxn05514_c0	0	0	0	1
iTP251.xml	obj	optimal		R_rxn03174_c0	0	0	0	1
iTP251.xml	obj	optimal		R_rxn00692_c0	-785.651	-785.651	-785.651	1
iTP251.xml	obj	optimal		R_rxn02331_c0	-0.146839	-0.146839	-0.146839	1
iTP251.xml	obj	optimal		R_rxn10336_c0	0.0489463	0.0489463	0.0489463	1
iTP251.xml	obj	optimal		R_rxn00367_c0	-6.82121e-13	0	-7.68291e-09	1
iTP251.xml	obj	optimal		R_rxn02405_c0	0.146839	0.146839	0.146839	1
iTP251.xml	obj	optimal		R_rxn01138_c0	0	0	-5.12194e-09	1
iTP251.xml	obj	optimal		R_EX_cpd00066_e0	-9.88245	-9.88245	-9.88245	1
iTP251.xml	obj	optimal		R_rxn00931_c0	0	-997.669	1000	1
iTP251.xml	obj	optimal		R_rxn01521_c0	6.82121e-13	4.23954e-25	-5.12194e-09	1
iTP251.xml	obj	optimal		R_rxn12822_c0	0	-2.27374e-13	-2.12757e-08	1
iTP251.xml	obj	optimal		R_rxn01646_c0	0	0	-3.07316e-09	1
iTP251.xml	obj	optimal		R_rxn05313_c0	0	0	0	1
iTP251.xml	obj	optimal		R_rxn12225_c0	0.019217	0.019217	0.019217	1
iTP251.xml	obj	optimal		R_rxn01353_c0	0	-1000	1000	1
iTP251.xml	obj	optimal		R_rxn05163_c0	0	0	-6.82925e-09	1
iTP251.xml	obj	optimal		R_rxn00913_c0	4.54747e-13	0	-2.56097e-09	1
iTP251.xml	obj	optimal		R_EX_cpd00075_e0	-1.96443e-11	2.55297e-08	-2.97785e-23	1
iTP251.xml	obj	optimal		R_rxn06023_c0	-2.86759e-13	-2.77556e-17	0	1
iTP251.xml	obj	optimal		R_rxn10220_c0	0	0	0	1
iTP251.xml	obj	optimal		R_rxn09110_c0	0	0	0	1
iTP251.xml	obj	optimal		R_rxn01705_c0	0	-1000	1000	1
iTP251.xml	obj	optimal		R_rxn06076_c0	-0.038434	-0.038434	-0.038434	1
iTP251.xml	obj	optimal		R_rxn00839_c0	0.038434	-1000	1000	1
iTP251.xml	obj	optimal		R_rxn09108_c0	0	0	0	1
iTP251.xml	obj	optimal		R_rxn01510_c0	785.701	-1000	1000	1
iTP251.xml	obj	optimal		R_rxn03181_c0	0.0489463	0.0489463	0.0489463	1
iTP251.xml	obj	optimal		R_rxn08262_c0	0	0	0	1
iTP251.xml	obj	optimal		R_rxn05300_c0	9.91907	9.91907	9.91907	1
iTP251.xml	obj	optimal		R_rxn00975_c0	0	-6.4131e-14	509.853	1
iTP251.xml	obj	optimal		R_EX_cpd00063_e0	0	0	0	1
iTP251.xml	obj	optimal		R_rxn00137_c0	-2.86759e-13	-2.77556e-17	0	1
iTP251.xml	obj	optimal		R_EX_cpd00218_e0	-0.153736	-0.153736	-0.153736	1
iTP251.xml	obj	optimal		R_rxn05308_c0	0	0	0	1
iTP251.xml	obj	optimal		R_rxn12636_c0	0	0	0	1
iTP251.xml	obj	optimal		R_EX_cpd00220_e0	-0.038434	-0.038434	-0.038434	1
iTP251.xml	obj	optimal		R_rxn01679_c0	0	-1000	1000	1
iTP251.xml	obj	optimal		R_EX_cpd00161_e0	-9.91907	-9.91907	-9.91907	1
iTP251.xml	obj	optimal		R_EX_cpd00038_e0	-0.0768679	-0.0768679	-0.0768679	1
iTP251.xml	obj	optimal		R_rxn00216_c0	509.657	-0.195785	509.657	1
iTP251.xml	obj	optimal		R_rxn01517_c0	-785.536	-785.536	-785.536	1
iTP251.xml	obj	optimal		R_rxn00063_c0	0	0	-7.67801e-09	1
iTP251.xml	obj	optimal		R_rxn05252_c0	0	0	0	1
iTP251.xml	obj	optimal		R_rxn12637_c0	0	0	0	1
iTP251.xml	obj	optimal		R_EX_cpd00276_e0	0	0	0	1
iTP251.xml	obj	optimal		R_rxn12638_c0	0	0	0	1
iTP251.xml	obj	optimal		R_rxn05582_c0	-767.488	-767.488	-767.488	1
iTP251.xml	obj	optimal		R_rxn08020_c0	0.244732	0.244732	0.244732	1
iTP251.xml	obj	optimal		R_EX_cpd01030_e0	0	0	0	1
iTP251.xml	obj	optimal		R_rxn01859_c0	0	5.11867e-09	0	1
iTP251.xml	obj	optimal		R_EX_cpd00644_e0	0	0	0	1
iTP251.xml	obj	optimal		R_EX_cpd00156_e0	-12.0369	-12.0369	-12.0369	1
iTP251.xml	obj	optimal		R_rxn05239_c0	0	0	0	1
iTP251.xml	obj	optimal		R_rxn00409_c0	786.851	786.851	786.851	1
iTP251.xml	obj	optimal		R_rxn00117_c0	-785.586	-785.586	214.414	1
iTP251.xml	obj	optimal		R_rxn00647_c0	0	0	0	1
iTP251.xml	obj	optimal		R_rxn01505_c0	0.247847	0.247847	0.247847	1
iTP251.xml	obj	optimal		R_rxn09448_c0	0	0	0	1
iTP251.xml	obj	optimal		R_rxn08073_c0	0	0	0	1
iTP251.xml	obj	optimal		R_rxn12846_c0	0	0	0	1
iTP251.xml	obj	optimal		R_rxn00363_c0	0	0	-5.12194e-09	1
iTP251.xml	obj	optimal		R_rxn04464_c0	785.536	785.536	785.536	1
iTP251.xml	obj	optimal		R_rxn10100_c0	0.195785	0.195785	0.195785	1
iTP251.xml	obj	optimal		R_rxn00708_c0	0	0	-5.12194e-09	1
iTP251.xml	obj	optimal		R_rxn05561_c0	0	0	0	1
iTP251.xml	obj	optimal		R_rxn00611_c0	-0.993592	-998.663	999.006	1
iTP251.xml	obj	optimal		R_rxn02380_c0	0	0	0	1
iTP251.xml	obj	optimal		R_rxn00077_c0	0.0768679	-999.874	0.0768679	1
iTP251.xml	obj	optimal		R_rxn00126_c0	0	0	-3.00635e-09	1
iTP251.xml	obj	optimal		R_rxn08711_c0	0.0489463	0.0489463	0.0489463	1
iTP251.xml	obj	optimal		R_rxn10222_c0	0	0	0	1
iTP251.xml	obj	optimal		R_EX_cpd00531_e0	0	0	0	1
iTP251.xml	obj	optimal		R_EX_cpd03847_e0	-130.972	-130.972	-130.972	1
iTP251.xml	obj	optimal		R_rxn00138_c0	0	-3.73542e-13	1000	1
iTP251.xml	obj	optimal		R_rxn10344_c0	0	0	0	1
iTP251.xml	obj	optimal		R_rxn05217_c0	11.1931	11.1931	11.1931	1
iTP251.xml	obj	optimal		R_rxn09014_c0	4.54747e-13	0	-7.68291e-09	1
iTP251.xml	obj	optimal		R_rxn08618_c0	0.0489463	0.0489463	0.0489463	1
iTP251.xml	obj	optimal		R_rxn01961_c0	2.25351e-13	0	0	1
iTP251.xml	obj	optimal		R_rxn03395_c0	0.038434	0.038434	0.038434	1
iTP251.xml	obj	optimal		R_rxn05488_c0	-1000	-1000	-1000	1
iTP251.xml	obj	optimal		R_EX_cpd00637_e0	0	0	0	1
iTP251.xml	obj	optimal		R_rxn00515_c0	0	0	0	1
iTP251.xml	obj	optimal		R_rxn01333_c0	-803.931	-803.931	-803.931	1
iTP251.xml	obj	optimal		R_rxn00551_c0	-687.515	-687.515	-687.515	1
iTP251.xml	obj	optimal		R_EX_cpd04099_e0	0	0	0	1
iTP251.xml	obj	optimal		R_rxn08311_c0	0.195785	0.195785	0.195785	1
iTP251.xml	obj	optimal		R_rxn09672_c0	3.34231	3.34231	3.34231	1
iTP251.xml	obj	optimal		R_EX_cpd00009_e0	0	1.74225e-09	0	1
iTP251.xml	obj	optimal		R_rxn09690_c0	1.6534	1.6534	1.6534	1
iTP251.xml	obj	optimal		R_rxn10224_c0	0	0	0	1
iTP251.xml	obj	optimal		R_EX_cpd00107_e0	-21.7467	-21.7467	-21.7467	1
iTP251.xml	obj	optimal		R_rxn09111_c0	0	0	0	1
iTP251.xml	obj	optimal		R_rxn06864_c0	0	0	0	1
iTP251.xml	obj	optimal		R_rxn07438_c0	0	0	0	1
iTP251.xml	obj	optimal		R_rxn00119_c0	-0.148916	-0.148916	-0.148916	1
iTP251.xml	obj	optimal		R_rxn03164_c0	0.0499848	0.0499848	0.0499848	1
iTP251.xml	obj	optimal		R_rxn01115_c0	589.013	0	589.013	1
iTP251.xml	obj	optimal		R_EX_cpd00023_e0	-798.703	-798.703	-798.703	1
iTP251.xml	obj	optimal		R_rxn05147_c0	0	-1.28262e-13	509.853	1
iTP251.xml	obj	optimal		R_rxn05654_c0	0	0	0	1
iTP251.xml	obj	optimal		R_rxn09450_c0	0	0	0	1
iTP251.xml	obj	optimal		R_rxn10221_c0	0	0	0	1
iTP251.xml	obj	optimal		R_rxn12510_c0	0	0	0	1
iTP251.xml	obj	optimal		R_EX_cpd00588_e0	0	0	0	1
iTP251.xml	obj	optimal		R_rxn03150_c0	0	0	0	1
iTP251.xml	obj	optimal		R_EX_cpd00205_e0	0	0	0	1
iTP251.xml	obj	optimal		R_rxn00980_c0	0	0	0	1
iTP251.xml	obj	optimal		R_rxn05064_c0	0	0	0	1
iTP251.xml	obj	optimal		R_rxn08173_c0	360.962	360.962	360.962	1
iTP251.xml	obj	optimal		R_rxn03903_c0	0	0	0	1
iTP251.xml	obj	optimal		R_EX_cpd00106_e0	0	0	0	1
iTP251.xml	obj	optimal		R_rxn01513_c0	0	0	-7.68291e-09	1
iTP251.xml	obj	optimal		R_EX_cpd00010_e0	-0.0768679	-0.0768679	-0.0768679	1
iTP251.xml	obj	optimal		R_rxn08708_c0	0.0489463	0.0489463	0.0489463	1
iTP251.xml	obj	optimal		R_rxn01127_c0	0	5.25954e-25	-5.12194e-09	1
iTP251.xml	obj	optimal		R_rxn04954_c0	0	0	0	1
iTP251.xml	obj	optimal		R_EX_cpd00149_e0	0	0	0	1
iTP251.xml	obj	optimal		R_rxn05299_c0	2.22569	2.22569	2.22569	1
iTP251.xml	obj	optimal		R_rxn02374_c0	0	0	-3.43583e-09	1
iTP251.xml	obj	optimal		R_rxn01483_c0	0.247847	0.247847	0.247847	1
iTP251.xml	obj	optimal		R_rxn00001_c0	0	0	-3.83901e-09	1
iTP251.xml	obj	optimal		R_rxn43581_c0	0	0	0	1
iTP251.xml	obj	optimal		R_rxn12644_c0	0	0	0	1
iTP251.xml	obj	optimal		R_rxn03537_c0	0	0	0	1
iTP251.xml	obj	optimal		R_EX_cpd00184_e0	785.536	785.536	785.536	1
iTP251.xml	obj	optimal		R_rxn05645_c0	0.038434	0.038434	0.038434	1
iTP251.xml	obj	optimal		R_rxn04675_c0	0	0	0	1
iTP251.xml	obj	optimal		R_rxn01329_c0	0	0	0	1
iTP251.xml	obj	optimal		R_EX_cpd11594_e0	0	0	-5.75252e-10	1
iTP251.xml	obj	optimal		R_EX_cpd00058_e0	0	0	0	1
iTP251.xml	obj	optimal		R_rxn05199_c0	0	0	-4.09755e-09	1
iTP251.xml	obj	optimal		R_rxn03408_c0	0.0499848	0.0499848	0.0499848	1
iTP251.xml	obj	optimal		R_rxn09106_c0	0.146839	0.146839	0.146839	1
iTP251.xml	obj	optimal		R_rxn00786_c0	-687.515	-687.515	-687.515	1
iTP251.xml	obj	optimal		R_rxn00100_c0	0	1.31157e-25	-4.68787e-09	1
iTP251.xml	obj	optimal		R_EX_cpd03453_e0	0	-1000	0	1
iTP251.xml	obj	optimal		R_rxn04139_c0	0.038434	0.038434	0.038434	1
iTP251.xml	obj	optimal		R_EX_cpd00635_e0	0	0	0	1
iTP251.xml	obj	optimal		R_rxn02400_c0	0	0	0	1
iTP251.xml	obj	optimal		R_rxn01211_c0	0.038434	0.038434	0.038434	1
iTP251.xml	obj	optimal		R_rxn01548_c0	4.54747e-13	0	-5.12194e-09	1
iTP251.xml	obj	optimal		R_rxn12847_c0	0	0	0	1
iTP251.xml	obj	optimal		R_EX_cpd00030_e0	0	0	0	1
iTP251.xml	obj	optimal		R_rxn00151_c0	-821.528	-821.528	-821.528	1
iTP251.xml	obj	optimal		R_rxn08502_e0	0	0	1000	1
iTP251.xml	obj	optimal		R_rxn00670_c0	0	0	0	1
iTP251.xml	obj	optimal		R_EX_cpd04097_e0	0	0	0	1
iTP251.xml	obj	optimal		R_rxn12635_c0	0	0	0	1
iTP251.xml	obj	optimal		R_rxn12844_c0	0	0	0	1
iTP251.xml	obj	optimal		R_rxn00189_c0	0	0	1000	1
iTP251.xml	obj	optimal		R_EX_cpd00069_e0	-6.65985	-6.65985	-6.65985	1
iTP251.xml	obj	optimal		R_EX_cpd00266_e0	0	0	0	1
iTP251.xml	obj	optimal		R_rxn12845_c0	0	0	0	1
iTP251.xml	obj	optimal		R_rxn08783_c0	-7.24969e-14	0	0	1
iTP251.xml	obj	optimal		R_rxn05625_c0	1.96443e-11	1.19114e-23	-3.68779e-08	1
iTP251.xml	obj	optimal		R_rxn09678_c0	-780.325	-780.325	-780.325	1
iTP251.xml	obj	optimal		R_rxn09657_c0	0	6.8249e-09	0	1
iTP251.xml	obj	optimal		R_rxn00915_c0	0	5.11867e-09	0	1
iTP251.xml	obj	optimal		R_rxn05250_c0	0	0	0	1
iTP251.xml	obj	optimal		R_rxn00192_c0	0	0	0	1
iTP251.xml	obj	optimal		R_rxn01145_c0	785.536	785.536	785.536	1
iTP251.xml	obj	optimal		R_rxn05319_c0	-1000	-1000	-1000	1
iTP251.xml	obj	optimal		R_rxn08308_c0	0	0	0	1
iTP251.xml	obj	optimal		R_rxn05219_c0	0	0	-6.82925e-09	1
iTP251.xml	obj	optimal		R_rxn05255_c0	0.153736	0.153736	0.153736	1
iTP251.xml	obj	optimal		R_rxn05938_c0	-166.159	-166.159	-166.159	1
iTP251.xml	obj	optimal		R_rxn12634_c0	0	0	0	1
iTP251.xml	obj	optimal		R_rxn10052_c0	0	5.11867e-09	0	1
iTP251.xml	obj	optimal		R_rxn00650_c0	0	0	0	1
iTP251.xml	obj	optimal		R_EX_cpd00065_e0	-0.630669	-0.630669	-0.630669	1
iTP251.xml	obj	optimal		R_EX_cpd00084_e0	-1.6534	-1.6534	-1.6534	1
iTP251.xml	obj	optimal		R_rxn06723_c0	-0.0978926	-0.0978926	-0.0978926	1
iTP251.xml	obj	optimal		R_EX_cpd00080_e0	-1.43498	-1.43498	-1.43498	1
iTP251.xml	obj	optimal		R_rxn06075_c0	-785.536	-785.536	-785.536	1
iTP251.xml	obj	optimal		R_rxn01485_c0	0	0	0	1
iTP251.xml	obj	optimal		R_rxn05349_c0	-2.86759e-13	0	0	1
iTP251.xml	obj	optimal		R_EX_cpd00305_e0	0	0	0	1
iTP251.xml	obj	optimal		R_rxn08709_c0	0.0489463	0.0489463	0.0489463	1
iTP251.xml	obj	optimal		R_rxn10199_c0	0.0499848	0.0499848	0.0499848	1
iTP251.xml	obj	optimal		R_EX_cpd00971_e0	0	0	0	1
iTP251.xml	obj	optimal		R_rxn01870_c0	0	0	0	1
iTP251.xml	obj	optimal		R_rxn00784_c0	0	0	0	1
iTP251.xml	obj	optimal		R_EX_cpd00119_e0	-2.22569	-2.22569	-2.22569	1
iTP251.xml	obj	optimal		R_EX_cpd00017_e0	-0.196286	-0.196286	-0.196286	1
iTP251.xml	obj	optimal		R_rxn10570_c0	0	0	0	1
iTP251.xml	obj	optimal		R_rxn10665_c0	130.923	130.923	130.923	1
iTP251.xml	obj	optimal		R_rxn00184_c0	0	-1000	1000	1
iTP251.xml	obj	optimal		R_rxn02314_c0	0	0	0	1
iTP251.xml	obj	optimal		R_rxn11946_c0	0.038434	0.038434	0.038434	1
iTP251.xml	obj	optimal		R_rxn05305_c0	-20.469	-20.469	-20.469	1
iTP251.xml	obj	optimal		R_rxn01116_c0	392.333	392.333	392.333	1
iTP251.xml	obj	optimal		R_rxn10262_c0	0	0	0	1
iTP251.xml	obj	optimal		R_EX_cpd01171_e0	0	0	0	1
iTP251.xml	obj	optimal		R_rxn02774_c0	0	0	0	1
iTP251.xml	obj	optimal		R_rxn03843_c0	0.0489463	0.0489463	0.0489463	1
iTP251.xml	obj	optimal		R_EX_cpd00159_e0	736.757	736.757	1000	1
iTP251.xml	obj	optimal		R_rxn05614_c0	0	0	0	1
iTP251.xml	obj	optimal		R_rxn00558_c0	-79.4047	-589.258	-79.4047	1
iTP251.xml	obj	optimal		R_rxn00060_c0	0	0	0	1
iTP251.xml	obj	optimal		R_rxn09112_c0	0	0	0	1
iTP251.xml	obj	optimal		R_rxn00139_c0	-0.115302	-0.115302	-0.115302	1
iTP251.xml	obj	optimal		R_rxn12646_c0	0	0	0	1
iTP251.xml	obj	optimal		R_rxn05528_c0	0	0	-2.56097e-09	1
iTP251.xml	obj	optimal		R_rxn00559_c0	0	-6.4131e-14	509.853	1
iTP251.xml	obj	optimal		R_rxn08898_c0	0	0	0	1
iTP251.xml	obj	optimal		R_rxn03909_c0	0.845881	0.845881	0.845881	1
iTP251.xml	obj	optimal		R_rxn05531_c0	0	5.75252e-10	0	1
iTP251.xml	obj	optimal		R_rxn01647_c0	0	0	-5.12194e-09	1
iTP251.xml	obj	optimal		R_rxn00237_c0	-0.038434	-0.038434	-0.038434	1
iTP251.xml	obj	optimal		R_rxn02011_c0	0.0499848	0.0499848	0.0499848	1
iTP251.xml	obj	optimal		R_rxn08021_c0	0	0	0	1
iTP251.xml	obj	optimal		R_rxn05307_c0	805.28	805.28	805.28	1
iTP251.xml	obj	optimal		R_rxn09696_c0	0.196286	0.196286	0.196286	1
iTP251.xml	obj	optimal		R_rxn08528_c0	0	0	0	1
iTP251.xml	obj	optimal		R_rxn12633_c0	0	0	0	1
iTP251.xml	obj	optimal		R_EX_cpd00215_e0	-0.038434	-0.038434	-0.038434	1
iTP251.xml	obj	optimal		R_rxn01507_c0	0	5.11867e-09	0	1
iTP251.xml	obj	optimal		R_rxn00499_c0	-736.757	-1000	-736.757	1
iTP251.xml	obj	optimal		R_rxn08310_c0	0	0	0	1
iTP251.xml	obj	optimal		R_rxn03908_c0	0.845881	0.845881	0.845881	1
iTP251.xml	obj	optimal		R_rxn01128_c0	0	-1000	1000	1
iTP251.xml	obj	optimal		R_rxn12641_c0	0	0	0	1
iTP251.xml	obj	optimal		R_rxn06865_c0	-0.0489463	-0.0489463	-0.0489463	1
iTP251.xml	obj	optimal		R_rxn08213_c0	0	0	0	1
iTP251.xml	obj	optimal		R_rxn03141_c0	0	0	0	1
iTP251.xml	obj	optimal		R_EX_cpd00655_e0	0	3.25001e-09	0	1
iTP251.xml	obj	optimal		R_rxn02916_c0	0	0	0	1
iTP251.xml	obj	optimal		R_rxn05526_c0	0	0	0	1
iTP251.xml	obj	optimal		R_EX_cpd00108_e0	0	0	0	1
iTP251.xml	obj	optimal		R_rxn01807_c0	0	0	0	1
iTP251.xml	obj	optimal		R_meta_R_trx_cpd15666_c0	0.0999697	0.0999697	0.0999697	1
iTP251.xml	obj	optimal		R_rxn10481_c0	0	0	-2.56097e-09	1
iTP251.xml	obj	optimal		R_rxn00029_c0	0	0	0	1
iTP251.xml	obj	optimal		R_rxn00412_c0	-785.586	-1000	214.376	1
iTP251.xml	obj	optimal		R_rxn01265_c0	-0.153736	-0.153736	-0.153736	1
iTP251.xml	obj	optimal		R_rxn09702_c0	0	0	0	1
iTP251.xml	obj	optimal		R_rxn00107_c0	0	0	0	1
iTP251.xml	obj	optimal		R_EX_cpd00322_e0	-21.7211	-21.7211	-21.7211	1
iTP251.xml	obj	optimal		R_EX_cpd00132_e0	-15.9027	-15.9027	-15.9027	1
iTP251.xml	obj	optimal		R_rxn09114_c0	0	0	0	1
iTP251.xml	obj	optimal		R_EX_cpd00136_e0	-0.038434	-0.038434	-0.038434	1
iTP251.xml	obj	optimal		R_rxn00190_c0	0.153736	-999.846	0.153736	1
iTP251.xml	obj	optimal		R_rxn03538_c0	0	0	0	1
iTP251.xml	obj	optimal		R_rxn05200_c0	-785.536	-785.536	-785.536	1
iTP251.xml	obj	optimal		R_rxn00364_c0	786.89	786.89	786.89	1
iTP251.xml	obj	optimal		R_EX_cpd00118_e0	0	0	0	1
iTP251.xml	obj	optimal		R_rxn03958_c0	-0.845881	-0.845881	-0.845881	1
iTP251.xml	obj	optimal		R_EX_cpd15666_e0	-0.0999697	-0.0999697	-0.0999697	1
iTP251.xml	obj	optimal		R_rxn14120_c0	-0.153736	-0.153736	-0.153736	1
iTP251.xml	obj	optimal		R_EX_cpd00254_e0	0	0	0	1
iTP251.xml	obj	optimal		R_rxn05145_c0	0	0	-2.51441e-09	1
iTP251.xml	obj	optimal		R_rxn01297_c0	-2.25351e-13	0	0	1
iTP251.xml	obj	optimal		R_rxn00250_c0	0	0	0	1
iTP251.xml	obj	optimal		R_EX_cpd00011_e0	673.872	673.872	673.872	1
iTP251.xml	obj	optimal		R_rxn01519_c0	-2.27374e-13	0	-7.68291e-09	1
iTP251.xml	obj	optimal	28.8596						G_TPANIC_RS01020
iTP251.xml	obj	optimal	28.8596						G_TPANIC_RS01160
iTP251.xml	obj	optimal	28.8596						G_TPANIC_RS04060
iTP251.xml	obj	optimal	28.8596						G_TPANIC_RS00055
iTP251.xml	obj	optimal	28.8596						G_TPANIC_RS02770
iTP251.xml	obj	optimal	28.8596						G_TPANIC_RS04995
iTP251.xml	obj	optimal	28.8596						G_TPANIC_RS00005
iTP251.xml	obj	optimal	28.8596						G_TPANIC_RS02405
iTP251.xml	obj	optimal	28.8596						G_TPANIC_RS04195
iTP251.xml	obj	optimal	28.8596						G_TPANIC_RS01330
iTP251.xml	obj	optimal	28.3327						G_TPANIC_RS01625
iTP251.xml	obj	optimal	28.8596						G_TPANIC_RS01040
iTP251.xml	obj	optimal	28.8596						G_TPANIC_RS01760
iTP251.xml	obj	optimal	0						G_TPANIC_RS02150
iTP251.xml	obj	optimal	28.8596						G_TPANIC_RS00935
iTP251.xml	obj	optimal	28.8596						G_TPANIC_RS00955
iTP251.xml	obj	optimal	28.8596						G_TPANIC_RS00835
iTP251.xml	obj	optimal	28.8596						G_TPANIC_RS02050
iTP251.xml	obj	optimal	28.8596						G_TPANIC_RS03395
iTP251.xml	obj	optimal	28.8596						G_TPANIC_RS02740
iTP251.xml	obj	optimal	28.8596						G_TPANIC_RS03315
iTP251.xml	obj	optimal	28.8596						G_TPANIC_RS04965
iTP251.xml	obj	optimal	28.8596						G_TPANIC_RS03180
iTP251.xml	obj	optimal	28.8596						G_TPANIC_RS00390
iTP251.xml	obj	optimal	28.8596						G_TPANIC_RS04200
iTP251.xml	obj	optimal	28.8596						G_TPANIC_RS00730
iTP251.xml	obj	optimal	28.8596						G_TPANIC_RS02490
iTP251.xml	obj	optimal	28.8596						G_TPANIC_RS05215
iTP251.xml	obj	optimal	28.8596						G_TPANIC_RS03640
iTP251.xml	obj	optimal	28.8596						G_TPANIC_RS01825
iTP251.xml	obj	optimal	28.8596						G_TPANIC_RS04960
iTP251.xml	obj	optimal	28.8596						G_TPANIC_RS02105
iTP251.xml	obj	optimal	28.8596						G_TPANIC_RS04125
iTP251.xml	obj	optimal	28.8596						G_TPANIC_RS03185
iTP251.xml	obj	optimal	0						G_TPANIC_RS03105
iTP251.xml	obj	optimal	28.8596						G_TPANIC_RS00845
iTP251.xml	obj	optimal	28.8596						G_TPANIC_RS02045
iTP251.xml	obj	optimal	28.8596						G_TPANIC_RS01180
iTP251.xml	obj	optimal	0						G_TPANIC_RS04075
iTP251.xml	obj	optimal	28.8596						G_TPANIC_RS00170
iTP251.xml	obj	optimal	28.8596						G_TPANIC_RS00290
iTP251.xml	obj	optimal	28.8596						G_TPANIC_RS05065
iTP251.xml	obj	optimal	28.8596						G_TPANIC_RS01665
iTP251.xml	obj	optimal	28.8596						G_TPANIC_RS02240
iTP251.xml	obj	optimal	0						G_TPANIC_RS05245
iTP251.xml	obj	optimal	28.8596						G_TPANIC_RS01110
iTP251.xml	obj	optimal	28.8596						G_TPANIC_RS01215
iTP251.xml	obj	optimal	24.2347						G_TPANIC_RS03700
iTP251.xml	obj	optimal	28.8596						G_TPANIC_RS02355
iTP251.xml	obj	optimal	28.8596						G_TPANIC_RS03430
iTP251.xml	obj	optimal	28.8596						G_TPANIC_RS04790
iTP251.xml	obj	optimal	11.0231						G_TPANIC_RS00460
iTP251.xml	obj	optimal	28.6022						G_TPANIC_RS00185
iTP251.xml	obj	optimal	28.8596						G_TPANIC_RS01250
iTP251.xml	obj	optimal	28.8596						G_TPANIC_RS02730
iTP251.xml	obj	optimal	28.8596						G_TPANIC_RS04400
iTP251.xml	obj	optimal	0						G_TPANIC_RS03500
iTP251.xml	obj	optimal	28.8596						G_TPANIC_RS01230
iTP251.xml	obj	optimal	0						G_TPANIC_RS00580
iTP251.xml	obj	optimal	28.8596						G_TPANIC_RS01100
iTP251.xml	obj	optimal	28.8596						G_TPANIC_RS02990
iTP251.xml	obj	optimal	28.8596						G_TPANIC_RS00970
iTP251.xml	obj	optimal	28.8596						G_TPANIC_RS02135
iTP251.xml	obj	optimal	28.8596						G_TPANIC_RS01025
iTP251.xml	obj	optimal	28.8596						G_TPANIC_RS04035
iTP251.xml	obj	optimal	28.8584						G_TPANIC_RS00485
iTP251.xml	obj	optimal	28.8596						G_TPANIC_RS03235
iTP251.xml	obj	optimal	0						G_TPANIC_RS04985
iTP251.xml	obj	optimal	28.8596						G_TPANIC_RS05045
iTP251.xml	obj	optimal	24.5257						G_TPANIC_RS00855
iTP251.xml	obj	optimal	28.8596						G_TPANIC_RS00830
iTP251.xml	obj	optimal	24.2656						G_TPANIC_RS02940
iTP251.xml	obj	optimal	0						G_TPANIC_RS04000
iTP251.xml	obj	optimal	0						G_TPANIC_RS01705
iTP251.xml	obj	optimal	28.3327						G_TPANIC_RS02325
iTP251.xml	obj	optimal	28.8596						G_TPANIC_RS01005
iTP251.xml	obj	optimal	28.8596						G_TPANIC_RS04975
iTP251.xml	obj	optimal	28.8596						G_TPANIC_RS03815
iTP251.xml	obj	optimal	28.8596						G_TPANIC_RS03230
iTP251.xml	obj	optimal	28.8596						G_TPANIC_RS04375
iTP251.xml	obj	optimal	28.0082						G_TPANIC_RS04625
iTP251.xml	obj	optimal	28.3327						G_TPANIC_RS02320
iTP251.xml	obj	optimal	28.8596						G_TPANIC_RS05120
iTP251.xml	obj	optimal	28.8596						G_TPANIC_RS01050
iTP251.xml	obj	optimal	28.8596						G_TPANIC_RS05265
iTP251.xml	obj	optimal	28.8596						G_TPANIC_RS01845
iTP251.xml	obj	optimal	0						G_TPANIC_RS01690
iTP251.xml	obj	optimal	28.8596						G_TPANIC_RS01235
iTP251.xml	obj	optimal	28.8596						G_TPANIC_RS04520
iTP251.xml	obj	optimal	28.8596						G_TPANIC_RS00305
iTP251.xml	obj	optimal	28.8596						G_TPANIC_RS00180
iTP251.xml	obj	optimal	24.3026						G_TPANIC_RS00530
iTP251.xml	obj	optimal	28.8596						G_TPANIC_RS00960
iTP251.xml	obj	optimal	0						G_TPANIC_RS02965
iTP251.xml	obj	optimal	28.8596						G_TPANIC_RS04110
iTP251.xml	obj	optimal	28.8596						G_TPANIC_RS02020
iTP251.xml	obj	optimal	28.8596						G_TPANIC_RS04365
iTP251.xml	obj	optimal	0						G_TPANIC_RS00440
iTP251.xml	obj	optimal	28.8596						G_TPANIC_RS01015
iTP251.xml	obj	optimal	0						G_TPANIC_RS01415
iTP251.xml	obj	optimal	28.8596						G_TPANIC_RS01515
iTP251.xml	obj	optimal	28.8596						G_TPANIC_RS02885
iTP251.xml	obj	optimal	28.8596						G_TPANIC_RS00965
iTP251.xml	obj	optimal	28.8596						G_TPANIC_RS00995
iTP251.xml	obj	optimal	28.8596						G_TPANIC_RS03335
iTP251.xml	obj	optimal	28.8596						G_TPANIC_RS03460
iTP251.xml	obj	optimal	28.8596						G_TPANIC_RS03695
iTP251.xml	obj	optimal	28.8596						G_TPANIC_RS05115
iTP251.xml	obj	optimal	28.8596						G_TPANIC_RS01715
iTP251.xml	obj	optimal	28.8596						G_TPANIC_RS04715
iTP251.xml	obj	optimal	28.8596						G_TPANIC_RS00510
iTP251.xml	obj	optimal	28.8596						G_TPANIC_RS03400
iTP251.xml	obj	optimal	28.8596						G_TPANIC_RS03405
iTP251.xml	obj	optimal	28.8596						G_TPANIC_RS00520
iTP251.xml	obj	optimal	28.7934						G_TPANIC_RS02310
iTP251.xml	obj	optimal	28.8596						G_TPANIC_RS00720
iTP251.xml	obj	optimal	28.8596						G_TPANIC_RS05080
iTP251.xml	obj	optimal	28.8596						G_TPANIC_RS01045
iTP251.xml	obj	optimal	28.8596						G_TPANIC_RS04095
iTP251.xml	obj	optimal	28.8596						G_TPANIC_RS00980
iTP251.xml	obj	optimal	0						G_TPANIC_RS01460
iTP251.xml	obj	optimal	25.5113						G_TPANIC_RS02635
iTP251.xml	obj	optimal	28.8596						G_TPANIC_RS04165
iTP251.xml	obj	optimal	28.8596						G_TPANIC_RS03945
iTP251.xml	obj	optimal	28.8596						G_TPANIC_RS00175
iTP251.xml	obj	optimal	28.8596						G_TPANIC_RS05060
iTP251.xml	obj	optimal	24.5257						G_TPANIC_RS02640
iTP251.xml	obj	optimal	28.8596						G_TPANIC_RS03125
iTP251.xml	obj	optimal	28.8596						G_TPANIC_RS00750
iTP251.xml	obj	optimal	28.8596						G_TPANIC_RS03755
iTP251.xml	obj	optimal	28.8596						G_TPANIC_RS00370
iTP251.xml	obj	optimal	0						G_TPANIC_RS00735
iTP251.xml	obj	optimal	28.8596						G_TPANIC_RS02400
iTP251.xml	obj	optimal	0						G_TPANIC_RS01290
iTP251.xml	obj	optimal	28.8596						G_TPANIC_RS00950
iTP251.xml	obj	optimal	28.8596						G_TPANIC_RS04470
iTP251.xml	obj	optimal	0						G_TPANIC_RS02560
iTP251.xml	obj	optimal	28.8596						G_TPANIC_RS03245
iTP251.xml	obj	optimal	28.8596						G_TPANIC_RS05230
iTP251.xml	obj	optimal	28.8596						G_TPANIC_RS03645
iTP251.xml	obj	optimal	28.334						G_TPANIC_RS04970
iTP251.xml	obj	optimal	28.8596						G_TPANIC_RS00600
iTP251.xml	obj	optimal	28.8596						G_TPANIC_RS01205
iTP251.xml	obj	optimal	28.8596						G_TPANIC_RS03935
iTP251.xml	obj	optimal	0						G_TPANIC_RS00865
iTP251.xml	obj	optimal	28.8596						G_TPANIC_RS01535
iTP251.xml	obj	optimal	28.8596						G_TPANIC_RS00610
iTP251.xml	obj	optimal	28.8571						G_TPANIC_RS02175
iTP251.xml	obj	optimal	0						G_TPANIC_RS02970
iTP251.xml	obj	optimal	28.8596						G_TPANIC_RS04005
iTP251.xml	obj	optimal	28.3358						G_TPANIC_RS04650
iTP251.xml	obj	optimal	28.8596						G_TPANIC_RS01285
iTP251.xml	obj	optimal	0						G_TPANIC_RS02685
iTP251.xml	obj	optimal	24.5257						G_TPANIC_RS04175
iTP251.xml	obj	optimal	0						G_TPANIC_RS04445
iTP251.xml	obj	optimal	0						G_TPANIC_RS04380
iTP251.xml	obj	optimal	28.8596						G_TPANIC_RS01150
iTP251.xml	obj	optimal	28.8596						G_TPANIC_RS03390
iTP251.xml	obj	optimal	0						G_TPANIC_RS04250
iTP251.xml	obj	optimal	28.8596						G_TPANIC_RS00945
iTP251.xml	obj	optimal	28.8596						G_TPANIC_RS01060
iTP251.xml	obj	optimal	0						G_TPANIC_RS01985
iTP251.xml	obj	optimal	28.8596						G_TPANIC_RS02510
iTP251.xml	obj	optimal	28.8596						G_TPANIC_RS04450
iTP251.xml	obj	optimal	0						G_TPANIC_RS05335
iTP251.xml	obj	optimal	28.8596						G_TPANIC_RS01200
iTP251.xml	obj	optimal	28.8596						G_TPANIC_RS00245
iTP251.xml	obj	optimal	0						G_TPANIC_RS03630
iTP251.xml	obj	optimal	28.8596						G_TPANIC_RS02675
iTP251.xml	obj	optimal	28.8596						G_TPANIC_RS00445
iTP251.xml	obj	optimal	28.8596						G_TPANIC_RS05040
iTP251.xml	obj	optimal	0						G_TPANIC_RS03675
iTP251.xml	obj	optimal	28.8596						G_TPANIC_RS00295
iTP251.xml	obj	optimal	28.8596						G_TPANIC_RS00990
iTP251.xml	obj	optimal	0						G_TPANIC_RS04030
iTP251.xml	obj	optimal	28.8596						G_TPANIC_RS00260
iTP251.xml	obj	optimal	28.8596						G_TPANIC_RS03745
iTP251.xml	obj	optimal	28.8596						G_TPANIC_RS00940
iTP251.xml	obj	optimal	28.8596						G_TPANIC_RS03860
iTP251.xml	obj	optimal	0						G_TPANIC_RS02760
iTP251.xml	obj	optimal	28.8596						G_TPANIC_RS01225
iTP251.xml	obj	optimal	28.8596						G_TPANIC_RS01055
iTP251.xml	obj	optimal	24.5257						G_TPANIC_RS04045
iTP251.xml	obj	optimal	28.8596						G_TPANIC_RS01010
iTP251.xml	obj	optimal	0						G_TPANIC_RS02975
iTP251.xml	obj	optimal	28.8596						G_TPANIC_RS01140
iTP251.xml	obj	optimal	28.8596						G_TPANIC_RS03950
iTP251.xml	obj	optimal	28.8596						G_TPANIC_RS00975
iTP251.xml	obj	optimal	28.8596						G_TPANIC_RS02550
iTP251.xml	obj	optimal	28.8596						G_TPANIC_RS03010
iTP251.xml	obj	optimal	28.8596						G_TPANIC_RS03450
iTP251.xml	obj	optimal	28.3881						G_TPANIC_RS02025
iTP251.xml	obj	optimal	28.8596						G_TPANIC_RS02535
iTP251.xml	obj	optimal	0						G_TPANIC_RS03300
iTP251.xml	obj	optimal	28.8524						G_TPANIC_RS03980
iTP251.xml	obj	optimal	28.8596						G_TPANIC_RS04140
iTP251.xml	obj	optimal	28.8596						G_TPANIC_RS03995
iTP251.xml	obj	optimal	0						G_TPANIC_RS01670
iTP251.xml	obj	optimal	0						G_TPANIC_RS02505
iTP251.xml	obj	optimal	28.8596						G_TPANIC_RS02805
iTP251.xml	obj	optimal	28.8596						G_TPANIC_RS02890
iTP251.xml	obj	optimal	25.1028						G_TPANIC_RS02130
iTP251.xml	obj	optimal	28.8596						G_TPANIC_RS03190
iTP251.xml	obj	optimal	28.8596						G_TPANIC_RS00615
iTP251.xml	obj	optimal	28.8596						G_TPANIC_RS04585
iTP251.xml	obj	optimal	28.8596						G_TPANIC_RS01145
iTP251.xml	obj	optimal	24.3026						G_TPANIC_RS03275
iTP251.xml	obj	optimal	0						G_TPANIC_RS05135
iTP251.xml	obj	optimal	28.8596						G_TPANIC_RS01030
iTP251.xml	obj	optimal	0						G_TPANIC_RS01885
iTP251.xml	obj	optimal	28.8596						G_TPANIC_RS01470
iTP251.xml	obj	optimal	11.0231						G_TPANIC_RS02315
iTP251.xml	obj	optimal	0						G_TPANIC_RS00145
iTP251.xml	obj	optimal	28.334						G_TPANIC_RS01735
iTP251.xml	obj	optimal	28.8596						G_TPANIC_RS05380
iTP251.xml	obj	optimal	28.8596						G_TPANIC_RS03685
iTP251.xml	obj	optimal	28.8596						G_TPANIC_RS01210
iTP251.xml	obj	optimal	0						G_TPANIC_RS01815
iTP251.xml	obj	optimal	28.8596						G_TPANIC_RS01925
iTP251.xml	obj	optimal	28.8596						G_TPANIC_RS04810
iTP251.xml	obj	optimal	28.8596						G_TPANIC_RS00025
iTP251.xml	obj	optimal	0						G_TPANIC_RS03870
iTP251.xml	obj	optimal	28.8596						G_TPANIC_RS01000
iTP251.xml	obj	optimal	0						G_TPANIC_RS01675
iTP251.xml	obj	optimal	28.8596						G_TPANIC_RS03380
iTP251.xml	obj	optimal	28.8596						G_TPANIC_RS00840
iTP251.xml	obj	optimal	28.8596						G_TPANIC_RS01720
iTP251.xml	obj	optimal	28.8596						G_TPANIC_RS01425
iTP251.xml	obj	optimal	28.8596						G_TPANIC_RS02205
iTP251.xml	obj	optimal	28.8596						G_TPANIC_RS04750
iTP251.xml	obj	optimal	28.8596						G_TPANIC_RS01395
iTP251.xml	obj	optimal	28.8596						G_TPANIC_RS01795
iTP251.xml	obj	optimal	28.8596						G_TPANIC_RS04680
iTP251.xml	obj	optimal	28.8596						G_TPANIC_RS04850
iTP251.xml	obj	optimal	28.8596						G_TPANIC_RS05020
iTP251.xml	obj	optimal	28.8596						G_TPANIC_RS00985
iTP251.xml	obj	optimal	28.8596						G_TPANIC_RS00415
iTP251.xml	obj	optimal	28.8596						G_TPANIC_RS03960
iTP251.xml	obj	optimal	0						G_TPANIC_RS03045
iTP251.xml	obj	optimal	28.8596						G_TPANIC_RS05225
iTP251.xml	obj	optimal	28.8596						G_TPANIC_RS00725
iTP251.xml	obj	optimal	28.8596						G_TPANIC_RS01220
iTP251.xml	obj	optimal	28.8596						G_TPANIC_RS03240
iTP251.xml	obj	optimal	28.8596						G_TPANIC_RS03130
iTP251.xml	obj	optimal	28.8529						G_TPANIC_RS04980
iTP251.xml	obj	optimal	28.8596						G_TPANIC_RS05035
iTP251.xml	obj	optimal	24.236						G_TPANIC_RS02455
iTP251.xml	obj	optimal	28.8596						G_TPANIC_RS00300
iTP251.xml	obj	optimal	28.8596						G_TPANIC_RS01745
iTP251.xml	obj	optimal	28.8596						G_TPANIC_RS00365
iTP251.xml	obj	optimal	28.8596						G_TPANIC_RS00605
iTP251.xml	obj	optimal	0	R_rxn00606_c0
iTP251.xml	obj	optimal	26.4013	R_rxn05297_c0
iTP251.xml	obj	optimal	28.8596	R_rxn08549_c0
iTP251.xml	obj	optimal	28.8596	R_EX_cpd00540_e0
iTP251.xml	obj	optimal	24.5257	R_rxn00459_c0
iTP251.xml	obj	optimal	0	R_EX_cpd00054_e0
iTP251.xml	obj	optimal	28.8596	R_rxn05579_c0
iTP251.xml	obj	optimal	28.7523	R_rxn05638_c0
iTP251.xml	obj	optimal	28.8596	R_rxn08309_c0
iTP251.xml	obj	optimal	28.8596	R_rxn00105_c0
iTP251.xml	obj	optimal	0	R_EX_cpd00018_e0
iTP251.xml	obj	optimal	28.8596	R_rxn10060_c0
iTP251.xml	obj	optimal	28.8596	R_rxn02287_c0
iTP251.xml	obj	optimal	28.8596	R_rxn00007_c0
iTP251.xml	obj	optimal	28.8596	R_rxn01962_c0
iTP251.xml	obj	optimal	28.8596	R_EX_cpd00098_e0
iTP251.xml	obj	optimal	28.8596	R_rxn05149_c0
iTP251.xml	obj	optimal	28.8596	R_rxn01673_c0
iTP251.xml	obj	optimal	28.8596	R_EX_cpd00298_e0
iTP251.xml	obj	optimal	28.8596	R_rxn05516_c0
iTP251.xml	obj	optimal	28.8596	R_rxn05287_c0
iTP251.xml	obj	optimal	28.8596	R_rxn08123_c0
iTP251.xml	obj	optimal	28.8596	R_rxn01603_c0
iTP251.xml	obj	optimal	28.8596	R_rxn01358_c0
iTP251.xml	obj	optimal	28.8596	R_rxn02056_c0
iTP251.xml	obj	optimal	28.8571	R_rxn14070_c0
iTP251.xml	obj	optimal	28.7619	R_rxn13974_c0
iTP251.xml	obj	optimal	28.8586	R_rxn05233_c0
iTP251.xml	obj	optimal	0	R_EX_cpd00516_e0
iTP251.xml	obj	optimal	28.8596	R_rxn02832_c0
iTP251.xml	obj	optimal	0	R_rxn08954_c0
iTP251.xml	obj	optimal	14.9533	R_EX_cpd00001_e0
iTP251.xml	obj	optimal	28.8596	R_rxn01515_c0
iTP251.xml	obj	optimal	28.3321	R_EX_cpd00367_e0
iTP251.xml	obj	optimal	0	R_rxn06729_c0
iTP251.xml	obj	optimal	0	R_EX_cpd02227_e0
iTP251.xml	obj	optimal	28.8596	R_rxn10260_c0
iTP251.xml	obj	optimal	28.8596	R_rxn05651_c0
iTP251.xml	obj	optimal	28.8596	R_rxn00066_c0
iTP251.xml	obj	optimal	28.8596	R_rxn01446_c0
iTP251.xml	obj	optimal	0	R_rxn03146_c0
iTP251.xml	obj	optimal	0	R_rxn01997_c0
iTP251.xml	obj	optimal	28.8596	R_rxn00612_c0
iTP251.xml	obj	optimal	28.8596	R_rxn01210_c0
iTP251.xml	obj	optimal	28.8596	R_EX_cpd11595_e0
iTP251.xml	obj	optimal	0	R_rxn12666_c0
iTP251.xml	obj	optimal	24.5257	R_rxn01106_c0
iTP251.xml	obj	optimal	0	R_rxn08619_c0
iTP251.xml	obj	optimal	28.8596	R_rxn05195_c0
iTP251.xml	obj	optimal	28.8596	R_rxn10223_c0
iTP251.xml	obj	optimal	28.8596	R_rxn10261_c0
iTP251.xml	obj	optimal	0	R_rxn00851_c0
iTP251.xml	obj	optimal	28.8596	R_rxn08306_c0
iTP251.xml	obj	optimal	28.3881	R_EX_cpd00033_e0
iTP251.xml	obj	optimal	28.8596	R_rxn02128_c0
iTP251.xml	obj	optimal	28.8596	R_rxn03892_c0
iTP251.xml	obj	optimal	28.8596	R_rxn01370_c0
iTP251.xml	obj	optimal	24.4979	R_rxn01343_c0
iTP251.xml	obj	optimal	0	R_rxn05669_c0
iTP251.xml	obj	optimal	11.0231	R_rxn00173_c0
iTP251.xml	obj	optimal	28.8596	R_rxn08240_c0
iTP251.xml	obj	optimal	28.8596	R_rxn01351_c0
iTP251.xml	obj	optimal	0	R_rxn05303_c0
iTP251.xml	obj	optimal	28.8596	R_rxn05494_c0
iTP251.xml	obj	optimal	28.8596	R_rxn00328_c0
iTP251.xml	obj	optimal	28.8596	R_rxn09693_c0
iTP251.xml	obj	optimal	0	R_rxn04308_c0
iTP251.xml	obj	optimal	28.8596	R_rxn03891_c0
iTP251.xml	obj	optimal	28.8596	R_EX_cpd00099_e0
iTP251.xml	obj	optimal	28.6022	R_rxn00500_c0
iTP251.xml	obj	optimal	28.8596	R_EX_cpd00122_e0
iTP251.xml	obj	optimal	22.0682	R_EX_cpd00020_e0
iTP251.xml	obj	optimal	0	R_rxn08299_c0
iTP251.xml	obj	optimal	28.8596	R_rxn00514_c0
iTP251.xml	obj	optimal	28.8596	R_rxn01316_c0
iTP251.xml	obj	optimal	0	R_rxn05231_c0
iTP251.xml	obj	optimal	28.8596	R_rxn05162_c0
iTP251.xml	obj	optimal	28.8596	R_rxn01652_c0
iTP251.xml	obj	optimal	28.8596	R_rxn00440_c0
iTP251.xml	obj	optimal	0	R_rxn08680_c0
iTP251.xml	obj	optimal	0	R_rxn00124_c0
iTP251.xml	obj	optimal	28.3327	R_rxn00604_c0
iTP251.xml	obj	optimal	28.8596	R_rxn00831_c0
iTP251.xml	obj	optimal	28.8596	R_EX_cpd00338_e0
iTP251.xml	obj	optimal	0	R_rxn13778_c0
iTP251.xml	obj	optimal	0	R_rxn03439_c0
iTP251.xml	obj	optimal	28.8596	R_rxn05595_c0
iTP251.xml	obj	optimal	28.8596	R_rxn00527_c0
iTP251.xml	obj	optimal	28.8596	R_rxn05687_c0
iTP251.xml	obj	optimal	28.8596	R_EX_cpd00036_e0
iTP251.xml	obj	optimal	0	R_rxn00122_c0
iTP251.xml	obj	optimal	28.8596	R_rxn01352_c0
iTP251.xml	obj	optimal	28.8596	R_rxn01706_c0
iTP251.xml	obj	optimal	28.8596	R_rxn10263_c0
iTP251.xml	obj	optimal	24.4979	R_rxn01334_c0
iTP251.xml	obj	optimal	0	R_EX_cpd15311_e0
iTP251.xml	obj	optimal	28.8596	R_rxn01522_c0
iTP251.xml	obj	optimal	28.8596	R_rxn05613_c0
iTP251.xml	obj	optimal	28.8596	R_rxn01217_c0
iTP251.xml	obj	optimal	0	R_rxn09341_c0
iTP251.xml	obj	optimal	28.8596	R_rxn12640_c0
iTP251.xml	obj	optimal	28.8596	R_EX_cpd00076_e0
iTP251.xml	obj	optimal	28.8596	R_rxn24718_c0
iTP251.xml	obj	optimal	28.8596	R_rxn01799_c0
iTP251.xml	obj	optimal	0	R_rxn03917_c0
iTP251.xml	obj	optimal	28.8596	R_rxn08124_c0
iTP251.xml	obj	optimal	0	R_rxn12549_c0
iTP251.xml	obj	optimal	28.7523	R_EX_cpd00129_e0
iTP251.xml	obj	optimal	28.8596	R_rxn00350_c0
iTP251.xml	obj	optimal	28.8596	R_rxn00132_c0
iTP251.xml	obj	optimal	0	R_EX_cpd01741_e0
iTP251.xml	obj	optimal	28.8596	R_rxn10259_c0
iTP251.xml	obj	optimal	28.8586	R_rxn10832_c0
iTP251.xml	obj	optimal	28.8596	R_rxn05170_c0
iTP251.xml	obj	optimal	28.8596	R_rxn08924_c0
iTP251.xml	obj	optimal	25.5113	R_rxn00747_c0
iTP251.xml	obj	optimal	28.8596	R_rxn10094_c0
iTP251.xml	obj	optimal	28.8596	R_rxn04133_c0
iTP251.xml	obj	optimal	28.8596	R_rxn00988_c0
iTP251.xml	obj	optimal	28.6022	R_rxn08350_c0
iTP251.xml	obj	optimal	0	R_rxn01675_c0
iTP251.xml	obj	optimal	0	R_rxn03182_c0
iTP251.xml	obj	optimal	28.8596	R_rxn08017_c0
iTP251.xml	obj	optimal	28.8596	R_rxn05251_c0
iTP251.xml	obj	optimal	28.8596	R_EX_cpd03696_e0
iTP251.xml	obj	optimal	0	R_rxn09113_c0
iTP251.xml	obj	optimal	28.8596	R_rxn00340_c0
iTP251.xml	obj	optimal	28.8596	R_rxn04457_c0
iTP251.xml	obj	optimal	28.8596	R_rxn08015_c0
iTP251.xml	obj	optimal	0	R_rxn00193_c0
iTP251.xml	obj	optimal	28.8596	R_EX_cpd00028_e0
iTP251.xml	obj	optimal	28.8596	R_rxn01366_c0
iTP251.xml	obj	optimal	28.8596	R_rxn01516_c0
iTP251.xml	obj	optimal	0	R_rxn05310_c0
iTP251.xml	obj	optimal	28.8596	R_rxn08546_c0
iTP251.xml	obj	optimal	0	R_rxn08713_c0
iTP251.xml	obj	optimal	28.8596	R_rxn12642_c0
iTP251.xml	obj	optimal	28.8596	R_rxn08084_c0
iTP251.xml	obj	optimal	0	R_EX_cpd00051_e0
iTP251.xml	obj	optimal	0	R_DM_cpd11416_c0
iTP251.xml	obj	optimal	28.8596	R_rxn00301_c0
iTP251.xml	obj	optimal	0	R_rxn02000_c0
iTP251.xml	obj	optimal	28.8596	R_rxn09989_c0
iTP251.xml	obj	optimal	0	R_bio1_biomass
iTP251.xml	obj	optimal	0	R_EX_cpd00041_e0
iTP251.xml	obj	optimal	28.8596	R_rxn08089_c0
iTP251.xml	obj	optimal	0	R_rxn03397_c0
iTP251.xml	obj	optimal	28.8596	R_rxn05248_c0
iTP251.xml	obj	optimal	0	R_EX_cpd00039_e0
iTP251.xml	obj	optimal	28.8596	R_rxn01678_c0
iTP251.xml	obj	optimal	28.8596	R_rxn05249_c0
iTP251.xml	obj	optimal	0	R_EX_cpd00007_e0
iTP251.xml	obj	optimal	28.8596	R_rxn13892_c0
iTP251.xml	obj	optimal	0	R_EX_cpd00029_e0
iTP251.xml	obj	optimal	0	R_rxn02155_c0
iTP251.xml	obj	optimal	0	R_rxn00392_c0
iTP251.xml	obj	optimal	28.8596	R_rxn05150_c0
iTP251.xml	obj	optimal	28.8596	R_rxn01208_c0
iTP251.xml	obj	optimal	28.8596	R_rxn05175_c0
iTP251.xml	obj	optimal	28.8596	R_rxn06077_c0
iTP251.xml	obj	optimal	0	R_rxn01213_c0
iTP251.xml	obj	optimal	28.8596	R_rxn02898_c0
iTP251.xml	obj	optimal	28.8596	R_rxn10264_c0
iTP251.xml	obj	optimal	28.8596	R_rxn02989_c0
iTP251.xml	obj	optimal	0	R_rxn00770_c0
iTP251.xml	obj	optimal	0	R_rxn03910_c0
iTP251.xml	obj	optimal	26.5662	R_EX_cpd00053_e0
iTP251.xml	obj	optimal	28.7296	R_rxn05508_c0
iTP251.xml	obj	optimal	28.8596	R_rxn04132_c0
iTP251.xml	obj	optimal	0	R_rxn08583_c0
iTP251.xml	obj	optimal	24.5257	R_rxn01100_c0
iTP251.xml	obj	optimal	0	R_rxn10163_c0
iTP251.xml	obj	optimal	28.8596	R_EX_cpd00116_e0
iTP251.xml	obj	optimal	22.0682	R_rxncpd00020_c0
iTP251.xml	obj	optimal	28.8596	R_rxn00410_c0
iTP251.xml	obj	optimal	0	R_rxn08620_c0
iTP251.xml	obj	optimal	28.8596	R_EX_cpd11576_e0
iTP251.xml	obj	optimal	28.8596	R_rxn08233_c0
iTP251.xml	obj	optimal	28.8596	R_rxn23589_c0
iTP251.xml	obj	optimal	28.3327	R_rxn01476_c0
iTP251.xml	obj	optimal	28.8596	R_EX_cpd00216_e0
iTP251.xml	obj	optimal	0	R_rxn03511_c0
iTP251.xml	obj	optimal	28.8596	R_EX_cpd00035_e0
iTP251.xml	obj	optimal	0	R_rxn03919_c0
iTP251.xml	obj	optimal	28.8596	R_EX_cpd00048_e0
iTP251.xml	obj	optimal	26.7469	R_EX_cpd00067_e0
iTP251.xml	obj	optimal	28.8596	R_rxn00068_c0
iTP251.xml	obj	optimal	28.8596	R_rxn06934_c0
iTP251.xml	obj	optimal	0	R_rxn00767_c0
iTP251.xml	obj	optimal	24.5257	R_rxn00781_c0
iTP251.xml	obj	optimal	28.8596	R_EX_cpd03726_e0
iTP251.xml	obj	optimal	28.8596	R_EX_cpd00138_e0
iTP251.xml	obj	optimal	28.8596	R_rxn08333_c0
iTP251.xml	obj	optimal	0	R_rxn00605_c0
iTP251.xml	obj	optimal	0	R_rxn09210_c0
iTP251.xml	obj	optimal	28.8596	R_rxn08715_c0
iTP251.xml	obj	optimal	28.8596	R_rxn05519_c0
iTP251.xml	obj	optimal	0	R_rxn01466_c0
iTP251.xml	obj	optimal	28.8596	R_rxn08548_c0
iTP251.xml	obj	optimal	28.8596	R_rxn09109_c0
iTP251.xml	obj	optimal	0	R_rxn08318_c0
iTP251.xml	obj	optimal	0	R_rxn03904_c0
iTP251.xml	obj	optimal	0	R_rxn09225_c0
iTP251.xml	obj	optimal	28.8596	R_rxn12645_c0
iTP251.xml	obj	optimal	28.3376	R_rxn00785_c0
iTP251.xml	obj	optimal	28.859	R_rxn05652_c0
iTP251.xml	obj	optimal	28.8596	R_rxn05679_c0
iTP251.xml	obj	optimal	0	R_rxn03159_c0
iTP251.xml	obj	optimal	0	R_rxn05244_c0
iTP251.xml	obj	optimal	28.8596	R_rxn00260_c0
iTP251.xml	obj	optimal	0	R_rxn03918_c0
iTP251.xml	obj	optimal	28.8596	R_rxn01258_c0
iTP251.xml	obj	optimal	0	R_rxn05497_c0
iTP251.xml	obj	optimal	28.8596	R_rxn01670_c0
iTP251.xml	obj	optimal	0	R_rxn05736_c0
iTP251.xml	obj	optimal	28.8596	R_rxn05148_c0
iTP251.xml	obj	optimal	28.8596	R_rxn02264_c0
iTP251.xml	obj	optimal	0	R_rxn00143_c0
iTP251.xml	obj	optimal	28.8596	R_rxn02518_c0
iTP251.xml	obj	optimal	28.8596	R_EX_cpd00034_e0
iTP251.xml	obj	optimal	0	R_rxn03396_c0
iTP251.xml	obj	optimal	0	R_rxn02286_c0
iTP251.xml	obj	optimal	28.8596	R_rxn05293_c0
iTP251.xml	obj	optimal	28.8596	R_rxn08192_c0
iTP251.xml	obj	optimal	0	R_rxn01512_c0
iTP251.xml	obj	optimal	28.8596	R_rxn01985_c0
iTP251.xml	obj	optimal	0	R_rxn03916_c0
iTP251.xml	obj	optimal	0	R_rxn00907_c0
iTP251.xml	obj	optimal	28.8596	R_EX_cpd00794_e0
iTP251.xml	obj	optimal	28.8596	R_rxn13783_c0
iTP251.xml	obj	optimal	0	R_rxn07917_c0
iTP251.xml	obj	optimal	28.8596	R_rxn00836_c0
iTP251.xml	obj	optimal	28.8596	R_EX_cpd00027_e0
iTP251.xml	obj	optimal	0	R_rxn00555_c0
iTP251.xml	obj	optimal	28.8596	R_rxn12639_c0
iTP251.xml	obj	optimal	28.8596	R_rxn01445_c0
iTP251.xml	obj	optimal	28.8596	R_rxn02831_c0
iTP251.xml	obj	optimal	28.8596	R_rxn00808_c0
iTP251.xml	obj	optimal	28.8596	R_rxn03012_c0
iTP251.xml	obj	optimal	28.8596	R_rxn01674_c0
iTP251.xml	obj	optimal	28.8596	R_rxn11040_c0
iTP251.xml	obj	optimal	28.8135	R_EX_cpd00060_e0
iTP251.xml	obj	optimal	28.8596	R_EX_cpd00314_e0
iTP251.xml	obj	optimal	0	R_rxn06848_c0
iTP251.xml	obj	optimal	28.8596	R_rxn01218_c0
iTP251.xml	obj	optimal	28.6022	R_rxn05602_c0
iTP251.xml	obj	optimal	0	R_rxn11196_c0
iTP251.xml	obj	optimal	28.8596	R_rxn08890_c0
iTP251.xml	obj	optimal	0	R_rxn05243_c0
iTP251.xml	obj	optimal	28.8596	R_rxn13781_c0
iTP251.xml	obj	optimal	28.8596	R_rxn03933_c0
iTP251.xml	obj	optimal	11.0231	R_rxn00225_c0
iTP251.xml	obj	optimal	28.8596	R_rxn08893_c0
iTP251.xml	obj	optimal	28.8596	R_rxn00085_c0
iTP251.xml	obj	optimal	28.8596	R_EX_cpd00117_e0
iTP251.xml	obj	optimal	28.8596	R_rxn08312_c0
iTP251.xml	obj	optimal	0	R_rxn05301_c0
iTP251.xml	obj	optimal	28.8596	R_rxn04791_c0
iTP251.xml	obj	optimal	0	R_rxn08710_c0
iTP251.xml	obj	optimal	0	R_rxn00461_c0
iTP251.xml	obj	optimal	28.8596	R_rxn13784_c0
iTP251.xml	obj	optimal	0	R_rxn09202_c0
iTP251.xml	obj	optimal	28.8596	R_EX_cpd01914_e0
iTP251.xml	obj	optimal	28.8596	R_rxn02175_c0
iTP251.xml	obj	optimal	0	R_rxn05457_c0
iTP251.xml	obj	optimal	28.3321	R_rxn05198_c0
iTP251.xml	obj	optimal	28.8596	R_EX_cpd00249_e0
iTP251.xml	obj	optimal	28.8596	R_rxn05247_c0
iTP251.xml	obj	optimal	28.8596	R_EX_cpd00179_e0
iTP251.xml	obj	optimal	24.3169	R_rxn00097_c0
iTP251.xml	obj	optimal	0	R_rxn05289_c0
iTP251.xml	obj	optimal	28.8596	R_rxn02897_c0
iTP251.xml	obj	optimal	28.8596	R_rxn03536_c0
iTP251.xml	obj	optimal	28.8596	R_rxn03884_c0
iTP251.xml	obj	optimal	0	R_rxn03901_c0
iTP251.xml	obj	optimal	28.8596	R_rxn00493_c0
iTP251.xml	obj	optimal	0	R_EX_cpd00393_e0
iTP251.xml	obj	optimal	28.8596	R_rxn01021_c0
iTP251.xml	obj	optimal	28.8596	R_rxn01219_c0
iTP251.xml	obj	optimal	28.8596	R_rxn16108_c0
iTP251.xml	obj	optimal	0	R_rxn04113_c0
iTP251.xml	obj	optimal	28.8596	R_rxn01486_c0
iTP251.xml	obj	optimal	0	R_EX_cpd00264_e0
iTP251.xml	obj	optimal	28.8596	R_rxn03039_c0
iTP251.xml	obj	optimal	28.8596	R_rxn01129_c0
iTP251.xml	obj	optimal	28.8596	R_rxn09449_c0
iTP251.xml	obj	optimal	0	R_rxn05663_c0
iTP251.xml	obj	optimal	28.8596	R_rxn00929_c0
iTP251.xml	obj	optimal	28.8596	R_EX_cpd01012_e0
iTP251.xml	obj	optimal	0	R_rxn12008_c0
iTP251.xml	obj	optimal	28.8596	R_rxn05029_c0
iTP251.xml	obj	optimal	28.8596	R_EX_cpd00082_e0
iTP251.xml	obj	optimal	28.8596	R_rxn00305_c0
iTP251.xml	obj	optimal	28.6022	R_EX_cpd00221_e0
iTP251.xml	obj	optimal	28.8596	R_rxn00283_c0
iTP251.xml	obj	optimal	28.8596	R_rxn05496_c0
iTP251.xml	obj	optimal	0	R_rxn08304_c0
iTP251.xml	obj	optimal	0	R_rxn00704_c0
iTP251.xml	obj	optimal	0	R_rxn02003_c0
iTP251.xml	obj	optimal	0	R_rxn02285_c0
iTP251.xml	obj	optimal	0	R_rxn05465_c0
iTP251.xml	obj	optimal	0	R_rxn05468_c0
iTP251.xml	obj	optimal	28.8596	R_rxn03264_c0
iTP251.xml	obj	optimal	28.8596	R_rxn12643_c0
iTP251.xml	obj	optimal	0	R_rxn03393_c0
iTP251.xml	obj	optimal	28.8596	R_rxn08307_c0
iTP251.xml	obj	optimal	28.8596	R_rxn10225_c0
iTP251.xml	obj	optimal	28.8596	R_rxn00321_c0
iTP251.xml	obj	optimal	0	R_rxn08352_c0
iTP251.xml	obj	optimal	28.8596	R_rxn05893_c0
iTP251.xml	obj	optimal	0	R_rxn05306_c0
iTP251.xml	obj	optimal	28.8596	R_rxn00712_c0
iTP251.xml	obj	optimal	28.8596	R_rxn00938_c0
iTP251.xml	obj	optimal	0	R_rxn03893_c0
iTP251.xml	obj	optimal	28.8596	R_rxn02517_c0
iTP251.xml	obj	optimal	28.8596	R_rxn08981_c0
iTP251.xml	obj	optimal	28.8596	R_rxn01649_c0
iTP251.xml	obj	optimal	0	R_rxn02404_c0
iTP251.xml	obj	optimal	0	R_rxn02008_c0
iTP251.xml	obj	optimal	0	R_rxn08712_c0
iTP251.xml	obj	optimal	0	R_rxn03130_c0
iTP251.xml	obj	optimal	28.8596	R_EX_cpd10516_e0
iTP251.xml	obj	optimal	0	R_rxn03907_c0
iTP251.xml	obj	optimal	0	R_rxn05467_c0
iTP251.xml	obj	optimal	28.8596	R_rxn00463_c0
iTP251.xml	obj	optimal	0	R_rxn01117_c0
iTP251.xml	obj	optimal	28.8596	R_rxn00065_c0
iTP251.xml	obj	optimal	0	R_rxn00777_c0
iTP251.xml	obj	optimal	28.8596	R_EX_cpd00104_e0
iTP251.xml	obj	optimal	28.8596	R_rxn00792_c0
iTP251.xml	obj	optimal	28.8524	R_rxn05158_c0
iTP251.xml	obj	optimal	28.8596	R_rxn05177_c0
iTP251.xml	obj	optimal	28.8596	R_rxn05223_c0
iTP251.xml	obj	optimal	28.8596	R_rxn01653_c0
iTP251.xml	obj	optimal	28.8596	R_rxn05183_c0
iTP251.xml	obj	optimal	28.8596	R_rxn02373_c0
iTP251.xml	obj	optimal	28.334	R_rxn01200_c0
iTP251.xml	obj	optimal	28.8596	R_rxn00179_c0
iTP251.xml	obj	optimal	28.8596	R_rxn00947_c0
iTP251.xml	obj	optimal	28.334	R_rxn10663_c0
iTP251.xml	obj	optimal	28.8596	R_rxn13849_c0
iTP251.xml	obj	optimal	28.8596	R_rxn13782_c0
iTP251.xml	obj	optimal	28.8596	R_rxn03047_c0
iTP251.xml	obj	optimal	28.8596	R_rxn05514_c0
iTP251.xml	obj	optimal	28.8596	R_rxn03174_c0
iTP251.xml	obj	optimal	0	R_rxn00692_c0
iTP251.xml	obj	optimal	0	R_rxn02331_c0
iTP251.xml	obj	optimal	0	R_rxn10336_c0
iTP251.xml	obj	optimal	28.8596	R_rxn00367_c0
iTP251.xml	obj	optimal	0	R_rxn02405_c0
iTP251.xml	obj	optimal	28.8596	R_rxn01138_c0
iTP251.xml	obj	optimal	0	R_EX_cpd00066_e0
iTP251.xml	obj	optimal	28.8596	R_rxn00931_c0
iTP251.xml	obj	optimal	28.8596	R_rxn01521_c0
iTP251.xml	obj	optimal	28.8596	R_rxn12822_c0
iTP251.xml	obj	optimal	28.8596	R_rxn01646_c0
iTP251.xml	obj	optimal	28.8596	R_rxn05313_c0
iTP251.xml	obj	optimal	0	R_rxn12225_c0
iTP251.xml	obj	optimal	28.8596	R_rxn01353_c0
iTP251.xml	obj	optimal	28.8596	R_rxn05163_c0
iTP251.xml	obj	optimal	28.8596	R_rxn00913_c0
iTP251.xml	obj	optimal	28.8596	R_EX_cpd00075_e0
iTP251.xml	obj	optimal	28.8596	R_rxn06023_c0
iTP251.xml	obj	optimal	28.8596	R_rxn10220_c0
iTP251.xml	obj	optimal	28.8596	R_rxn09110_c0
iTP251.xml	obj	optimal	28.8596	R_rxn01705_c0
iTP251.xml	obj	optimal	0	R_rxn06076_c0
iTP251.xml	obj	optimal	28.8596	R_rxn00839_c0
iTP251.xml	obj	optimal	28.8596	R_rxn09108_c0
iTP251.xml	obj	optimal	28.8596	R_rxn01510_c0
iTP251.xml	obj	optimal	0	R_rxn03181_c0
iTP251.xml	obj	optimal	28.8596	R_rxn08262_c0
iTP251.xml	obj	optimal	0	R_rxn05300_c0
iTP251.xml	obj	optimal	28.8596	R_rxn00975_c0
iTP251.xml	obj	optimal	28.8596	R_EX_cpd00063_e0
iTP251.xml	obj	optimal	28.8596	R_rxn00137_c0
iTP251.xml	obj	optimal	0	R_EX_cpd00218_e0
iTP251.xml	obj	optimal	28.8596	R_rxn05308_c0
iTP251.xml	obj	optimal	28.8596	R_rxn12636_c0
iTP251.xml	obj	optimal	0	R_EX_cpd00220_e0
iTP251.xml	obj	optimal	28.8596	R_rxn01679_c0
iTP251.xml	obj	optimal	0	R_EX_cpd00161_e0
iTP251.xml	obj	optimal	0	R_EX_cpd00038_e0
iTP251.xml	obj	optimal	28.8596	R_rxn00216_c0
iTP251.xml	obj	optimal	28.334	R_rxn01517_c0
iTP251.xml	obj	optimal	28.8596	R_rxn00063_c0
iTP251.xml	obj	optimal	28.8596	R_rxn05252_c0
iTP251.xml	obj	optimal	28.8596	R_rxn12637_c0
iTP251.xml	obj	optimal	28.8596	R_EX_cpd00276_e0
iTP251.xml	obj	optimal	28.8596	R_rxn12638_c0
iTP251.xml	obj	optimal	28.3881	R_rxn05582_c0
iTP251.xml	obj	optimal	0	R_rxn08020_c0
iTP251.xml	obj	optimal	28.8596	R_EX_cpd01030_e0
iTP251.xml	obj	optimal	28.8596	R_rxn01859_c0
iTP251.xml	obj	optimal	28.8596	R_EX_cpd00644_e0
iTP251.xml	obj	optimal	0	R_EX_cpd00156_e0
iTP251.xml	obj	optimal	28.8596	R_rxn05239_c0
iTP251.xml	obj	optimal	28.3149	R_rxn00409_c0
iTP251.xml	obj	optimal	28.8596	R_rxn00117_c0
iTP251.xml	obj	optimal	28.8596	R_rxn00647_c0
iTP251.xml	obj	optimal	0	R_rxn01505_c0
iTP251.xml	obj	optimal	28.8596	R_rxn09448_c0
iTP251.xml	obj	optimal	28.8596	R_rxn08073_c0
iTP251.xml	obj	optimal	28.8596	R_rxn12846_c0
iTP251.xml	obj	optimal	28.8596	R_rxn00363_c0
iTP251.xml	obj	optimal	28.334	R_rxn04464_c0
iTP251.xml	obj	optimal	0	R_rxn10100_c0
iTP251.xml	obj	optimal	28.8596	R_rxn00708_c0
iTP251.xml	obj	optimal	28.8596	R_rxn05561_c0
iTP251.xml	obj	optimal	28.8596	R_rxn00611_c0
iTP251.xml	obj	optimal	28.8596	R_rxn02380_c0
iTP251.xml	obj	optimal	28.8596	R_rxn00077_c0
iTP251.xml	obj	optimal	28.8596	R_rxn00126_c0
iTP251.xml	obj	optimal	0	R_rxn08711_c0
iTP251.xml	obj	optimal	28.8596	R_rxn10222_c0
iTP251.xml	obj	optimal	28.8596	R_EX_cpd00531_e0
iTP251.xml	obj	optimal	0	R_EX_cpd03847_e0
iTP251.xml	obj	optimal	28.8596	R_rxn00138_c0
iTP251.xml	obj	optimal	28.8596	R_rxn10344_c0
iTP251.xml	obj	optimal	0	R_rxn05217_c0
iTP251.xml	obj	optimal	28.8596	R_rxn09014_c0
iTP251.xml	obj	optimal	0	R_rxn08618_c0
iTP251.xml	obj	optimal	28.8596	R_rxn01961_c0
iTP251.xml	obj	optimal	0	R_rxn03395_c0
iTP251.xml	obj	optimal	0	R_rxn05488_c0
iTP251.xml	obj	optimal	28.8596	R_EX_cpd00637_e0
iTP251.xml	obj	optimal	28.8596	R_rxn00515_c0
iTP251.xml	obj	optimal	25.1028	R_rxn01333_c0
iTP251.xml	obj	optimal	24.3026	R_rxn00551_c0
iTP251.xml	obj	optimal	28.8596	R_EX_cpd04099_e0
iTP251.xml	obj	optimal	0	R_rxn08311_c0
iTP251.xml	obj	optimal	28.8287	R_rxn09672_c0
iTP251.xml	obj	optimal	28.8596	R_EX_cpd00009_e0
iTP251.xml	obj	optimal	0	R_rxn09690_c0
iTP251.xml	obj	optimal	28.8596	R_rxn10224_c0
iTP251.xml	obj	optimal	0	R_EX_cpd00107_e0
iTP251.xml	obj	optimal	28.8596	R_rxn09111_c0
iTP251.xml	obj	optimal	28.8596	R_rxn06864_c0
iTP251.xml	obj	optimal	28.8596	R_rxn07438_c0
iTP251.xml	obj	optimal	28.8584	R_rxn00119_c0
iTP251.xml	obj	optimal	0	R_rxn03164_c0
iTP251.xml	obj	optimal	28.8596	R_rxn01115_c0
iTP251.xml	obj	optimal	26.4013	R_EX_cpd00023_e0
iTP251.xml	obj	optimal	28.8596	R_rxn05147_c0
iTP251.xml	obj	optimal	28.8596	R_rxn05654_c0
iTP251.xml	obj	optimal	28.8596	R_rxn09450_c0
iTP251.xml	obj	optimal	28.8596	R_rxn10221_c0
iTP251.xml	obj	optimal	28.8596	R_rxn12510_c0
iTP251.xml	obj	optimal	28.8596	R_EX_cpd00588_e0
iTP251.xml	obj	optimal	28.8596	R_rxn03150_c0
iTP251.xml	obj	optimal	28.8596	R_EX_cpd00205_e0
iTP251.xml	obj	optimal	28.8596	R_rxn00980_c0
iTP251.xml	obj	optimal	28.8596	R_rxn05064_c0
iTP251.xml	obj	optimal	26.2672	R_rxn08173_c0
iTP251.xml	obj	optimal	28.8596	R_rxn03903_c0
iTP251.xml	obj	optimal	28.8596	R_EX_cpd00106_e0
iTP251.xml	obj	optimal	28.8596	R_rxn01513_c0
iTP251.xml	obj	optimal	28.8586	R_EX_cpd00010_e0
iTP251.xml	obj	optimal	0	R_rxn08708_c0
iTP251.xml	obj	optimal	28.8596	R_rxn01127_c0
iTP251.xml	obj	optimal	28.8596	R_rxn04954_c0
iTP251.xml	obj	optimal	28.8596	R_EX_cpd00149_e0
iTP251.xml	obj	optimal	0	R_rxn05299_c0
iTP251.xml	obj	optimal	28.8596	R_rxn02374_c0
iTP251.xml	obj	optimal	0	R_rxn01483_c0
iTP251.xml	obj	optimal	28.8596	R_rxn00001_c0
iTP251.xml	obj	optimal	28.8596	R_rxn43581_c0
iTP251.xml	obj	optimal	28.8596	R_rxn12644_c0
iTP251.xml	obj	optimal	28.8596	R_rxn03537_c0
iTP251.xml	obj	optimal	28.334	R_EX_cpd00184_e0
iTP251.xml	obj	optimal	0	R_rxn05645_c0
iTP251.xml	obj	optimal	28.8596	R_rxn04675_c0
iTP251.xml	obj	optimal	28.8596	R_rxn01329_c0
iTP251.xml	obj	optimal	28.8596	R_EX_cpd11594_e0
iTP251.xml	obj	optimal	28.8596	R_EX_cpd00058_e0
iTP251.xml	obj	optimal	28.8596	R_rxn05199_c0
iTP251.xml	obj	optimal	0	R_rxn03408_c0
iTP251.xml	obj	optimal	0	R_rxn09106_c0
iTP251.xml	obj	optimal	24.3026	R_rxn00786_c0
iTP251.xml	obj	optimal	28.8596	R_rxn00100_c0
iTP251.xml	obj	optimal	28.8596	R_EX_cpd03453_e0
iTP251.xml	obj	optimal	0	R_rxn04139_c0
iTP251.xml	obj	optimal	28.8596	R_EX_cpd00635_e0
iTP251.xml	obj	optimal	28.8596	R_rxn02400_c0
iTP251.xml	obj	optimal	0	R_rxn01211_c0
iTP251.xml	obj	optimal	28.8596	R_rxn01548_c0
iTP251.xml	obj	optimal	28.8596	R_rxn12847_c0
iTP251.xml	obj	optimal	28.8596	R_EX_cpd00030_e0
iTP251.xml	obj	optimal	24.2347	R_rxn00151_c0
iTP251.xml	obj	optimal	28.8596	R_rxn08502_e0
iTP251.xml	obj	optimal	28.8596	R_rxn00670_c0
iTP251.xml	obj	optimal	28.8596	R_EX_cpd04097_e0
iTP251.xml	obj	optimal	28.8596	R_rxn12635_c0
iTP251.xml	obj	optimal	28.8596	R_rxn12844_c0
iTP251.xml	obj	optimal	28.8596	R_rxn00189_c0
iTP251.xml	obj	optimal	0	R_EX_cpd00069_e0
iTP251.xml	obj	optimal	28.8596	R_EX_cpd00266_e0
iTP251.xml	obj	optimal	28.8596	R_rxn12845_c0
iTP251.xml	obj	optimal	28.8596	R_rxn08783_c0
iTP251.xml	obj	optimal	28.8596	R_rxn05625_c0
iTP251.xml	obj	optimal	26.5662	R_rxn09678_c0
iTP251.xml	obj	optimal	28.8596	R_rxn09657_c0
iTP251.xml	obj	optimal	28.8596	R_rxn00915_c0
iTP251.xml	obj	optimal	28.8596	R_rxn05250_c0
iTP251.xml	obj	optimal	28.8596	R_rxn00192_c0
iTP251.xml	obj	optimal	28.334	R_rxn01145_c0
iTP251.xml	obj	optimal	14.9533	R_rxn05319_c0
iTP251.xml	obj	optimal	28.8596	R_rxn08308_c0
iTP251.xml	obj	optimal	28.8596	R_rxn05219_c0
iTP251.xml	obj	optimal	0	R_rxn05255_c0
iTP251.xml	obj	optimal	28.0106	R_rxn05938_c0
iTP251.xml	obj	optimal	28.8596	R_rxn12634_c0
iTP251.xml	obj	optimal	28.8596	R_rxn10052_c0
iTP251.xml	obj	optimal	28.8596	R_rxn00650_c0
iTP251.xml	obj	optimal	0	R_EX_cpd00065_e0
iTP251.xml	obj	optimal	0	R_EX_cpd00084_e0
iTP251.xml	obj	optimal	0	R_rxn06723_c0
iTP251.xml	obj	optimal	28.8524	R_EX_cpd00080_e0
iTP251.xml	obj	optimal	28.334	R_rxn06075_c0
iTP251.xml	obj	optimal	28.8596	R_rxn01485_c0
iTP251.xml	obj	optimal	28.8596	R_rxn05349_c0
iTP251.xml	obj	optimal	28.8596	R_EX_cpd00305_e0
iTP251.xml	obj	optimal	0	R_rxn08709_c0
iTP251.xml	obj	optimal	0	R_rxn10199_c0
iTP251.xml	obj	optimal	28.8596	R_EX_cpd00971_e0
iTP251.xml	obj	optimal	28.8596	R_rxn01870_c0
iTP251.xml	obj	optimal	28.8596	R_rxn00784_c0
iTP251.xml	obj	optimal	0	R_EX_cpd00119_e0
iTP251.xml	obj	optimal	28.8555	R_EX_cpd00017_e0
iTP251.xml	obj	optimal	28.8596	R_rxn10570_c0
iTP251.xml	obj	optimal	28.334	R_rxn10665_c0
iTP251.xml	obj	optimal	28.8596	R_rxn00184_c0
iTP251.xml	obj	optimal	28.8596	R_rxn02314_c0
iTP251.xml	obj	optimal	0	R_rxn11946_c0
iTP251.xml	obj	optimal	0	R_rxn05305_c0
iTP251.xml	obj	optimal	28.3358	R_rxn01116_c0
iTP251.xml	obj	optimal	28.8596	R_rxn10262_c0
iTP251.xml	obj	optimal	28.8596	R_EX_cpd01171_e0
iTP251.xml	obj	optimal	28.8596	R_rxn02774_c0
iTP251.xml	obj	optimal	0	R_rxn03843_c0
iTP251.xml	obj	optimal	28.6022	R_EX_cpd00159_e0
iTP251.xml	obj	optimal	28.8596	R_rxn05614_c0
iTP251.xml	obj	optimal	28.7934	R_rxn00558_c0
iTP251.xml	obj	optimal	28.8596	R_rxn00060_c0
iTP251.xml	obj	optimal	28.8596	R_rxn09112_c0
iTP251.xml	obj	optimal	0	R_rxn00139_c0
iTP251.xml	obj	optimal	28.8596	R_rxn12646_c0
iTP251.xml	obj	optimal	28.8596	R_rxn05528_c0
iTP251.xml	obj	optimal	28.8596	R_rxn00559_c0
iTP251.xml	obj	optimal	28.8596	R_rxn08898_c0
iTP251.xml	obj	optimal	0	R_rxn03909_c0
iTP251.xml	obj	optimal	28.8596	R_rxn05531_c0
iTP251.xml	obj	optimal	28.8596	R_rxn01647_c0
iTP251.xml	obj	optimal	28.8595	R_rxn00237_c0
iTP251.xml	obj	optimal	0	R_rxn02011_c0
iTP251.xml	obj	optimal	28.8596	R_rxn08021_c0
iTP251.xml	obj	optimal	0	R_rxn05307_c0
iTP251.xml	obj	optimal	28.8555	R_rxn09696_c0
iTP251.xml	obj	optimal	28.8596	R_rxn08528_c0
iTP251.xml	obj	optimal	28.8596	R_rxn12633_c0
iTP251.xml	obj	optimal	0	R_EX_cpd00215_e0
iTP251.xml	obj	optimal	28.8596	R_rxn01507_c0
iTP251.xml	obj	optimal	28.6022	R_rxn00499_c0
iTP251.xml	obj	optimal	28.8596	R_rxn08310_c0
iTP251.xml	obj	optimal	0	R_rxn03908_c0
iTP251.xml	obj	optimal	28.8596	R_rxn01128_c0
iTP251.xml	obj	optimal	28.8596	R_rxn12641_c0
iTP251.xml	obj	optimal	0	R_rxn06865_c0
iTP251.xml	obj	optimal	28.8596	R_rxn08213_c0
iTP251.xml	obj	optimal	28.8596	R_rxn03141_c0
iTP251.xml	obj	optimal	28.8596	R_EX_cpd00655_e0
iTP251.xml	obj	optimal	28.8596	R_rxn02916_c0
iTP251.xml	obj	optimal	28.8596	R_rxn05526_c0
iTP251.xml	obj	optimal	28.8596	R_EX_cpd00108_e0
iTP251.xml	obj	optimal	28.8596	R_rxn01807_c0
iTP251.xml	obj	optimal	0	R_meta_R_trx_cpd15666_c0
iTP251.xml	obj	optimal	28.8596	R_rxn10481_c0
iTP251.xml	obj	optimal	28.8596	R_rxn00029_c0
iTP251.xml	obj	optimal	28.8596	R_rxn00412_c0
iTP251.xml	obj	optimal	28.8577	R_rxn01265_c0
iTP251.xml	obj	optimal	28.8596	R_rxn09702_c0
iTP251.xml	obj	optimal	28.8596	R_rxn00107_c0
iTP251.xml	obj	optimal	0	R_EX_cpd00322_e0
iTP251.xml	obj	optimal	28.7296	R_EX_cpd00132_e0
iTP251.xml	obj	optimal	28.8596	R_rxn09114_c0
iTP251.xml	obj	optimal	0	R_EX_cpd00136_e0
iTP251.xml	obj	optimal	28.8596	R_rxn00190_c0
iTP251.xml	obj	optimal	28.8596	R_rxn03538_c0
iTP251.xml	obj	optimal	28.334	R_rxn05200_c0
iTP251.xml	obj	optimal	0	R_rxn00364_c0
iTP251.xml	obj	optimal	28.8596	R_EX_cpd00118_e0
iTP251.xml	obj	optimal	0	R_rxn03958_c0
iTP251.xml	obj	optimal	0	R_EX_cpd15666_e0
iTP251.xml	obj	optimal	0	R_rxn14120_c0
iTP251.xml	obj	optimal	28.8596	R_EX_cpd00254_e0
iTP251.xml	obj	optimal	28.8596	R_rxn05145_c0
iTP251.xml	obj	optimal	28.8596	R_rxn01297_c0
iTP251.xml	obj	optimal	28.8596	R_rxn00250_c0
iTP251.xml	obj	optimal	0	R_EX_cpd00011_e0
iTP251.xml	obj	optimal	28.8596	R_rxn01519_c0
