# Supplementary material for: Enzyme-constrained metabolic model of Treponema pallidum identified glycerol-3-phosphate dehydrogenase as an alternate electron sink
Source: mSystems. 2025 Apr 7;10(5):e01555-24. doi: 10.1128/msystems.01555-24 (PMC12097511; doi:10.1128/msystems.01555-24)
Supplement: Table S1 — Biomass composition used in the iTP251 model. [file msystems.01555-24-s0004.xlsx]

## Sheet: readme
This file provides the biomass composition used in the iTP251 model, adapted from Borrelia burgdorferi (iBB151). It includes the relative proportions of proteins, lipids, carbohydrates, and other cellular macromolecules.

## Sheet: TP_physiological_data
Basis: 100 gm biomass
Component	Weight	Mole	mole (%)			MW
Protein	70	0.530303	0.957076			132
Carbohydrate	20	0.0135612	0.0244748			1474.8
Lipid	5	0.00187512	0.00338416			2666.5
Others	5	0.00834725	0.0150649			599
			1

## Sheet: Reactant
Reactant	Coefficient
cpd00002	48.69
cpd00037	0.001732
cpd00010	0.00133176
cpd00356	0.00133176
cpd00033	0.629359
cpd00041	0.387848
cpd00023	0.466693
cpd00201	0.00133176
cpd00022	0.00133176
cpd00052	0.00133176
cpd00115	0.00133176
cpd00003	0.00133176
cpd00004	0.00133176
cpd00066	0.342432
cpd00035	0.427934
cpd00013	0.00133176
cpd00125	0.00133176
cpd00054	0.678464
cpd00087	0.00133176
cpd00006	0.00133176
cpd00005	0.00133176
cpd00132	0.551036
cpd00129	0.203156
cpd00038	0.00133176
cpd00347	0.00133176
cpd00069	0.230767
cpd00060	0.115813
cpd00053	0.16839
cpd00161	0.343701
cpd00062	0.00133176
cpd00017	0.00280616
cpd00084	0.0572912
cpd00264	0.00133176
cpd00107	0.753533
cpd00039	0.70926
cpd00241	0.00133176
cpd00016	0.00133176
cpd15560	0.00133176
cpd00119	0.0771214
cpd00015	0.00133176
cpd15666	0.001732
cpd02229	0.00169602
cpd15665	0.001732
cpd00322	0.752648
cpd00065	0.021853
cpd15432	0.00169602
cpd15793	0.00169602
cpd00051	0.173884
cpd00156	0.417087
cpd15533	0.00169602
cpd15540	0.00169602

## Sheet: Product
Product	Coefficient
cpd00067	48.69
cpd00008	48.69
cpd00009	48.69
cpd11416	1
