# Supplementary material for: Enzyme-constrained metabolic model of Treponema pallidum identified glycerol-3-phosphate dehydrogenase as an alternate electron sink
Source: mSystems. 2025 Apr 7;10(5):e01555-24. doi: 10.1128/msystems.01555-24 (PMC12097511; doi:10.1128/msystems.01555-24)
Supplement: Table S2 — Details of growth-associated maintenance. [file msystems.01555-24-s0005.xlsx]

## Sheet: readme
This file contains details of Growth-Associated Maintenance (GAM)

## Sheet: Sheet1
Glucose	Growth	GAM=20	GAM=21	GAM=22	GAM=23	GAM=24	GAM=25	GAM=26	GAM=27	GAM=28	GAM=29	GAM=30	GAM=31	GAM=32	GAM=33	GAM=34	GAM=35	GAM=36	GAM=37	GAM=38	GAM=39	GAM=40	GAM=41	GAM=42	GAM=43	GAM=44	GAM=45	GAM=46	GAM=47	GAM=48.69	Infeasible
1	0.11147	45.8816	43.8359	41.9649	40.2471	38.6644	37.2014	35.8451	34.5842	33.4091	32.3111	31.283	30.3184	29.4114	28.5572	27.7511	26.9893	26.2682	25.5847	24.9358	19.8174	19.3468	18.8981	18.4697	18.0603	17.6687	17.2936	16.9342	16.5894	16.0376
2	0.228156	45.8838	43.838	41.9669	40.249	38.6662	37.2031	35.8468	34.5859	33.4106	32.3126	31.2845	30.3198	29.4128	28.5585	27.7524	26.9906	26.2695	25.5859	24.937	19.8251	19.3543	18.9054	18.4769	18.0673	17.6755	17.3004	16.9408	16.5959	16.0438
3	0.344842	45.8859	43.8401	41.9689	40.2509	38.668	37.2049	35.8485	34.5875	33.4122	32.3141	31.286	30.3212	29.4142	28.5598	27.7537	26.9919	26.2707	25.5871	24.9381	19.8328	19.3619	18.9128	18.4841	18.0744	17.6824	17.3071	16.9474	16.6023	16.0501
4	0.461529	45.8881	43.8421	41.9708	40.2527	38.6698	37.2066	35.8501	34.5891	33.4138	32.3157	31.2874	30.3226	29.4156	28.5612	27.755	26.9931	26.2719	25.5883	24.9393	19.8405	19.3694	18.9202	18.4913	18.0814	17.6893	17.3138	16.954	16.6088	16.0563
5	0.578215	45.8902	43.8442	41.9728	40.2546	38.6716	37.2084	35.8518	34.5907	33.4153	32.3172	31.2889	30.3241	29.4169	28.5625	27.7563	26.9944	26.2732	25.5895	24.9405	19.8482	19.377	18.9275	18.4985	18.0884	17.6962	17.3206	16.9606	16.6153	16.0626
6	0.694901	45.8924	43.8462	41.9748	40.2565	38.6734	37.2101	35.8535	34.5923	33.4169	32.3187	31.2904	30.3255	29.4183	28.5639	27.7576	26.9957	26.2744	25.5907	24.9417	19.856	19.3845	18.9349	18.5057	18.0955	17.7031	17.3273	16.9672	16.6217	16.0688
7	0.811587	45.8945	43.8483	41.9767	40.2584	38.6752	37.2119	35.8552	34.594	33.4185	32.3202	31.2918	30.3269	29.4197	28.5652	27.7589	26.9969	26.2756	25.5919	24.9428	19.8637	19.392	18.9422	18.5129	18.1025	17.7099	17.3341	16.9738	16.6282	16.0751
8	0.928273	45.8967	43.8503	41.9787	40.2603	38.677	37.2136	35.8569	34.5956	33.42	32.3217	31.2933	30.3283	29.4211	28.5665	27.7602	26.9982	26.2769	25.5931	24.944	19.8714	19.3996	18.9496	18.52	18.1095	17.7168	17.3408	16.9804	16.6347	16.0813
9	1.04496	45.8988	43.8524	41.9807	40.2622	38.6789	37.2153	35.8585	34.5972	33.4216	32.3232	31.2948	30.3297	29.4225	28.5679	27.7615	26.9994	26.2781	25.5943	24.9452	19.8791	19.4071	18.957	18.5272	18.1166	17.7237	17.3475	16.987	16.6411	16.0876
10	1.16165	45.901	43.8544	41.9826	40.2641	38.6807	37.2171	35.8602	34.5988	33.4232	32.3247	31.2962	30.3312	29.4238	28.5692	27.7628	27.0007	26.2793	25.5955	24.9463	19.8868	19.4146	18.9643	18.5344	18.1236	17.7306	17.3543	16.9936	16.6476	16.0938
		45.7701	43.7245	41.8535	40.1356	38.5529	37.0899	35.7336	34.4728	33.2976	32.1996	31.1716	30.2069	29.3	28.4457	27.6396	26.8779	26.1568	25.4732	24.8243	19.7059	19.2353	18.7866	18.3582	17.9488	17.5572	17.1822	16.8227	16.478	15.9261
		45.6556	43.6098	41.7387	40.0208	38.438	36.975	35.6186	34.3577	33.1825	32.0845	31.0564	30.0916	29.1846	28.3303	27.5243	26.7624	26.0413	25.3577	24.7088	19.5969	19.1262	18.6773	18.2487	17.8392	17.4474	17.0722	16.7127	16.3677	15.8157
		45.5411	43.4952	41.624	39.906	38.3231	36.86	35.5036	34.2426	33.0673	31.9693	30.9411	29.9764	29.0693	28.215	27.4089	26.647	25.9259	25.2422	24.5933	19.488	19.017	18.568	18.1392	17.7295	17.3376	16.9623	16.6026	16.2575	15.7052
		45.4265	43.3806	41.5093	39.7912	38.2083	36.7451	35.3886	34.1276	32.9522	31.8541	30.8259	29.8611	28.954	28.0996	27.2935	26.5316	25.8104	25.1268	24.4778	19.379	18.9079	18.4586	18.0297	17.6199	17.2278	16.8523	16.4925	16.1473	15.5948
		45.312	43.266	41.3946	39.6764	38.0934	36.6302	35.2736	34.0125	32.8371	31.739	30.7107	29.7458	28.8387	27.9843	27.1781	26.4162	25.695	25.0113	24.3623	19.27	18.7987	18.3493	17.9203	17.5102	17.118	16.7424	16.3824	16.0371	15.4844
		45.1975	43.1513	41.2799	39.5616	37.9785	36.5152	35.1586	33.8974	32.722	31.6238	30.5955	29.6306	28.7234	27.869	27.0627	26.3008	25.5795	24.8958	24.2468	19.1611	18.6896	18.24	17.8108	17.4006	17.0082	16.6324	16.2723	15.9268	15.3739
		45.0829	43.0367	41.1651	39.4468	37.8636	36.4003	35.0436	33.7824	32.6069	31.5086	30.4803	29.5153	28.6081	27.7536	26.9473	26.1853	25.464	24.7803	24.1312	19.0521	18.5804	18.1307	17.7013	17.2909	16.8984	16.5225	16.1622	15.8166	15.2635
		44.9684	42.9221	41.0504	39.332	37.7488	36.2853	34.9286	33.6673	32.4917	31.3934	30.365	29.4001	28.4928	27.6383	26.832	26.0699	25.3486	24.6648	24.0157	18.9431	18.4713	18.0213	17.5918	17.1813	16.7886	16.4125	16.0521	15.7064	15.153
		44.8538	42.8074	40.9357	39.2172	37.6339	36.1704	34.8136	33.5522	32.3766	31.2783	30.2498	29.2848	28.3775	27.5229	26.7166	25.9545	25.2331	24.5493	23.9002	18.8342	18.3621	17.912	17.4823	17.0716	16.6787	16.3026	15.942	15.5962	15.0426
		44.7393	42.6928	40.821	39.1024	37.519	36.0554	34.6986	33.4372	32.2615	31.1631	30.1346	29.1695	28.2622	27.4076	26.6012	25.8391	25.1177	24.4338	23.7847	18.7252	18.253	17.8027	17.3728	16.962	16.5689	16.1926	15.8319	15.4859	14.9322
	RMSE	45.2559	43.2099	41.3385	39.6204	38.0374	36.5742	35.2177	33.9566	32.7812	31.6831	30.6549	29.6901	28.783	27.9286	27.1224	26.3605	25.6394	24.9557	24.3068	19.2181	18.7468	18.2973	17.8683	17.4582	17.066	16.6904	16.3304	15.9851	15.4324
