# Supplementary material for: Enzyme-constrained metabolic model of Treponema pallidum identified glycerol-3-phosphate dehydrogenase as an alternate electron sink
Source: mSystems. 2025 Apr 7;10(5):e01555-24. doi: 10.1128/msystems.01555-24 (PMC12097511; doi:10.1128/msystems.01555-24)
Supplement: Table S3 — Substrate-specific metabolic flux distributions obtained from simulations with ec-iTP251. [file msystems.01555-24-s0006.xlsx]

## Sheet: readme
This file summarizes the substrate-specific metabolic flux distributions obtained from simulations with ec-iTP251. It highlights reactions contributing to ATP generation and NAD⁺ regeneration under glucose, pyruvate, and mannose conditions.

## Sheet: Glucose_NAD
Reaction ID	Flux
rxn00077_c0_b	0
rxn00105_c0	0
rxn14120_c0_r	0.000123155
rxn00611_c0_b	2.51818
rxn00929_c0_b	0
rxn01297_c0_b	0
rxn00138_c0	0.000123155
rxn00499_c0_b	0
rxn05293_c0	0.000677619
rxn00066_c0	0
rxn00781_c0_b	0
rxn04954_c0_r	0
rxn00190_c0_f	0
rxn08352_c0	6.99986e-05
rxn00068_c0_b	0
rxn00500_c0_b	0

## Sheet: Pyruvate_NAD
Reaction ID	Flux
rxn14120_c0_r	7.09182e-05
rxn08352_c0	4.03084e-05
rxn00190_c0_f	0
rxn00068_c0_b	0
rxn00066_c0	0
rxn00781_c0_b	0.000722875
rxn05293_c0	0
rxn00138_c0	7.09182e-05
rxn00500_c0_b	0
rxn04954_c0_r	0
rxn00499_c0_b	0
rxn00077_c0_b	0
rxn01297_c0_b	0
rxn00105_c0	0
rxn00611_c0_b	0.235896
rxn00929_c0_b	0

## Sheet: Mannose_NAD
Reaction ID	Flux
rxn00066_c0	0
rxn00611_c0_b	2.52137
rxn00077_c0_b	0
rxn00138_c0	0.000123175
rxn00499_c0_b	0
rxn00190_c0_f	0
rxn00781_c0_b	0
rxn00105_c0	0
rxn14120_c0_r	0.000123175
rxn00500_c0_b	0
rxn00068_c0_b	0
rxn08352_c0	7.001e-05
rxn01297_c0_b	0
rxn00929_c0_b	0
rxn04954_c0_r	0
rxn05293_c0	0.000677729

## Sheet: Glucose_ATP
Reaction ID	Flux
rxn00077_c0_b	0
rxn05148_c0_b	0
rxn01219_c0_b	0
rxn00119_c0_b	0
rxn00117_c0_b	0
rxn00190_c0_b	0
rxn01512_c0_b	0
rxn00237_c0_b	0
rxn00097_c0_b	0
rxn00770_c0_b	0
rxn01673_c0_b	0
rxn00151_c0_b	1.55714
rxn00410_c0_b	0
rxn00412_c0_b	0
rxn00409_c0_b	0
rxn00364_c0_b	0
rxn00392_c0_b	0
rxn00515_c0_b	0
rxn01127_c0_b	0
rxn01513_c0_b	0
rxn08173_c0	0.349986
rxn01517_c0_b	0
rxn01100_c0_b	1.55727
rxn01678_c0_b	0
rxn02517_c0_b	0
rxn01353_c0_b	0
rxn08192_c0_b	0
rxn02314_c0_b	0
rxn00225_c0_b	2.51801

## Sheet: Pyruvate_ATP
Reaction ID	Flux
rxn05148_c0_b	0
rxn00119_c0_b	0
rxn01512_c0_b	0
rxn00410_c0_b	0
rxn00097_c0_b	0
rxn00151_c0_b	0
rxn00412_c0_b	0
rxn00770_c0_b	0
rxn00237_c0_b	0
rxn01678_c0_b	0
rxn00409_c0_b	0
rxn00392_c0_b	0
rxn00515_c0_b	0
rxn00117_c0_b	0
rxn01513_c0_b	0
rxn01127_c0_b	0
rxn08173_c0	0.118963
rxn00190_c0_b	0
rxn01517_c0_b	0
rxn01100_c0_b	0
rxn02517_c0_b	0
rxn00364_c0_b	0
rxn08192_c0_b	0
rxn00077_c0_b	0
rxn01673_c0_b	0
rxn01353_c0_b	0
rxn02155_c0_b	0
rxn02314_c0_b	0
rxn00225_c0_b	0.535411
rxn00839_c0_b	0
rxn00216_c0_b	9.03155e-05
rxn01219_c0_b	0

## Sheet: Mannose_ATP
Reaction ID	Flux
rxn00077_c0_b	0
rxn00119_c0_b	0
rxn01219_c0_b	0
rxn01512_c0_b	0
rxn00097_c0_b	0
rxn00151_c0_b	1.55754
rxn00770_c0_b	0
rxn00237_c0_b	0
rxn00409_c0_b	0
rxn00515_c0_b	0
rxn00392_c0_b	0
rxn01513_c0_b	0
rxn01127_c0_b	0
rxn08192_c0_b	0
rxn01517_c0_b	0
rxn08173_c0	0.349971
rxn01100_c0_b	1.55767
rxn01353_c0_b	0
rxn01678_c0_b	0
rxn02517_c0_b	0
rxn00412_c0_b	0
rxn02155_c0_b	0
rxn00364_c0_b	0
rxn01673_c0_b	0
rxn00190_c0_b	0
rxn02314_c0_b	0
rxn00839_c0_b	0
rxn05148_c0_b	0
rxn00225_c0_b	2.5212
rxn00216_c0_b	0.000557283
rxn00410_c0_b	0
rxn00117_c0_b	0
