# Supplementary material for: Enzyme-constrained metabolic model of Treponema pallidum identified glycerol-3-phosphate dehydrogenase as an alternate electron sink
Source: mSystems. 2025 Apr 7;10(5):e01555-24. doi: 10.1128/msystems.01555-24 (PMC12097511; doi:10.1128/msystems.01555-24)
Supplement: Table S4 — Reactions added to the iTP251 model during gap-filling. [file msystems.01555-24-s0007.xlsx]

## Sheet: readme
This file lists the reactions added to the iTP251 model during gap-filling

## Sheet: Sheet1
Gene_ID	Pathway_Info	KEGG_Reactions
TP_0305	['tpa00240', 'Pyrimidine metabolism', 'tpa01100', 'Metabolic pathways', 'tpa01232', 'Nucleotide metabolism', 'tpa01240', 'Biosynthesis of cofactors']	R00571/R00573
TP_0446	['tpa00900', 'Terpenoid backbone biosynthesis', 'tpa01100', 'Metabolic pathways', 'tpa01110', 'Biosynthesis of secondary metabolites']	R08689/R10859
TP_0559	['tpa00730', 'Thiamine metabolism', 'tpa01100', 'Metabolic pathways', 'tpa01240', 'Biosynthesis of cofactors', 'tpa04122', 'Sulfur relay system']	R07461
TP_0614	['tpa00730', 'Thiamine metabolism', 'tpa01100', 'Metabolic pathways', 'tpa01240', 'Biosynthesis of cofactors', 'tpa04122', 'Sulfur relay system']	R07460/R11528/R11529
TP_0735	['tpa00250', 'Alanine, aspartate and glutamate metabolism', 'tpa01100', 'Metabolic pathways', 'tpa01110', 'Biosynthesis of secondary metabolites', 'tpa01120', 'Microbial metabolism in diverse environments', 'tpa01230', 'Biosynthesis of amino acids']	R00114/R00248
TP_0780	['tpa00760', 'Nicotinate and nicotinamide metabolism', 'tpa01100', 'Metabolic pathways', 'tpa01240', 'Biosynthesis of cofactors']	R00257
TP_0863	['tpa00730', 'Thiamine metabolism', 'tpa01100', 'Metabolic pathways', 'tpa01240', 'Biosynthesis of cofactors', 'tpa04122', 'Sulfur relay system']	R07460/R11528/R11529
TP_0939	['tpa00010', 'Glycolysis / Gluconeogenesis', 'tpa00020', 'Citrate cycle (TCA cycle)', 'tpa00620', 'Pyruvate metabolism', 'tpa00650', 'Butanoate metabolism', 'tpa01100', 'Metabolic pathways', 'tpa01110', 'Biosynthesis of secondary metabolites', 'tpa01120', 'Microbial metabolism in diverse environments', 'tpa01200', 'Carbon metabolism', 'tpa01210', '2-Oxocarboxylic acid metabolism']	R01196/R10866
TP_1007	['tpa00240', 'Pyrimidine metabolism', 'tpa00670', 'One carbon pool by folate', 'tpa01100', 'Metabolic pathways', 'tpa01232', 'Nucleotide metabolism']	R06613
