# Supplementary material for: Enzyme-constrained metabolic model of Treponema pallidum identified glycerol-3-phosphate dehydrogenase as an alternate electron sink
Source: mSystems. 2025 Apr 7;10(5):e01555-24. doi: 10.1128/msystems.01555-24 (PMC12097511; doi:10.1128/msystems.01555-24)
Supplement: Table S5 — Results from in silico gene and reaction essentiality analyses. [file msystems.01555-24-s0008.xlsx]

## Sheet: readme
This file provides results from in silico gene and reaction essentiality analyses.

## Sheet: Essential_Reactions
Reaction	Biomass Reduction (%)	Enzyme
rxn05561_c0	1.24211e-14	Transport of dicarboxylates, extracellular_c0
rxn00225_c0	70.8824	ATP:acetate phosphotransferase_c0
rxn08173_c0	8.16392	ATP phosphohydrolase (H+-transporting)
rxn00781_c0	14.2526	D-glyceraldehyde-3-phosphate:NAD+ oxidoreductase (phosphorylating)_c0
rxn05319_c0	47.7198	TRANS-RXNBWI-115401.ce.maizeexp.OH_c0
rxn00097_c0	14.9824	ATP:AMP phosphotransferase_c0
rxn00305_c0	0.250426	GTP:oxaloacetate carboxy-lyase (adding GTP;phosphoenolpyruvate-forming)_c0
rxn00612_c0	0	sn-Glycerol-3-phosphate:NADP+ 2-oxidoreductase_c0
rxn02380_c0	0	beta-D-Glucose 6-phosphate ketol-isomerase_c0
rxn05938_c0	10.3238	pyruvate ferredoxin oxidoreductase
rxn05145_c0	2.48422e-14	phosphate-transporting ATPase_c0
rxn00392_c0	100	ATP:riboflavin 5'-phosphotransferase_c0
rxn00747_c0	11.1281	D-glyceraldehyde-3-phosphate aldose-ketose-isomerase_c0
rxn01334_c0	14.3496	Sedoheptulose 1,7-bisphosphate D-glyceraldehyde-3-phosphate-lyase_c0
rxn03884_c0	0	2-dehydro-3-deoxy-D-gluconate-6-phosphate D-glyceraldehyde-3-phosphate-lyase_c0
rxn00777_c0	100	D-ribose-5-phosphate aldose-ketose-isomerase_c0
rxn02314_c0	-1.24211e-14	ATP:D-tagatose-6-phosphate 1-phosphotransferase_c0
rxn00786_c0	15.0325	rxn00786
rxn01100_c0	14.2526	ATP:3-phospho-D-glycerate 1-phosphotransferase_c0
rxn00173_c0	70.8824	acetyl-CoA:phosphate acetyltransferase
rxn00500_c0	0	(R)-Lactate:NAD+ oxidoreductase_c0
rxn01116_c0	0.93143	D-Ribulose-5-phosphate 3-epimerase_c0
rxn00670_c0	0	propanoyl-CoA:phosphate propanoyltransferase_c0
rxn01870_c0	0	D-Fructose 1-phosphate D-glyceraldehyde-3-phosphate-lyase_c0
rxn00611_c0	2.48422e-14	sn-Glycerol-3-phosphate:NAD+ 2-oxidoreductase_c0
rxn01106_c0	14.2526	2-Phospho-D-glycerate 2,3-phosphomutase_c0
rxn01476_c0	0.942356	6-Phospho-D-glucono-1,5-lactone lactonohydrolase_c0
rxn01333_c0	12.2348	sedoheptulose-7-phosphate:D-glyceraldehyde-3-phosphate glyceronetransferase_c0
rxn00151_c0	15.27	rxn00151
rxn05528_c0	2.48422e-14	Copper-transporting ATPase_c0
rxn08783_c0	1.24211e-14	DLACTDEHYDROGFAD-RXN.c.metaexp.CPD-9956_c0
rxn00459_c0	14.2526	2-phospho-D-glycerate hydro-lyase (phosphoenolpyruvate-forming)_c0
rxn00770_c0	100	ATP:D-ribose-5-phosphate diphosphotransferase_c0
rxn01115_c0	0	6-phospho-D-gluconate:NADP+ 2-oxidoreductase (decarboxylating)_c0
rxn05313_c0	0	phosphate transport in/out via three Na+ symporter_c0
rxn00785_c0	0.925183	D-Fructose 6-phosphate:D-glyceraldehyde-3-phosphate glycolaldehyde transferase_c0
rxn00216_c0	3.72633e-14	ATP:D-glucose 6-phosphotransferase_c0
rxn00558_c0	1.24211e-14	D-glucose-6-phosphate aldose-ketose-isomerase_c0
rxn00559_c0	1.24211e-14	D-mannose-6-phosphate aldose-ketose-isomerase_c0
rxn00077_c0	1.24211e-14	ATP:NAD+ 2'-phosphotransferase_c0
rxn01200_c0	0.937676	Sedoheptulose-7-phosphate:D-glyceraldehyde-3-phosphate glycolaldehyde transferase_c0
rxn00122_c0	100	ATP:FMN adenylyltransferase_c0
rxn05468_c0	100	TRANS-RXNAVI-26568.ce_c0
rxn01343_c0	14.3496	ATP:Sedoheptulose 7-phosphate 1-phosphotransferase_c0
rxn00604_c0	0.942356	D-glucose-6-phosphate:NADP+ 1-oxidoreductase_c0
rxn05467_c0	100	CO2 transporter via diffusion_c0
rxn05602_c0	1.24211e-14	L-lactate reversible transport via proton symport_c0
rxn08350_c0	15.1258	D-lactate reversible transport via proton symport_c0
rxn05488_c0	100	acetate reversible transport via proton symport_c0
rxn00499_c0	7.45267e-14	(R)-Lactate:NAD+ oxidoreductase_c0
rxn00836_c0	7.45267e-14	IMP:diphosphate phospho-D-ribosyltransferase_c0
rxn00364_c0	100	ATP:CMP phosphotransferase_c0
rxn03408_c0	100	UDP-N-acetyl-D-glucosamine:undecaprenyl-diphospho-N-acetylmuramoyl-L-alanyl-gamma-D-glutamyl-meso-2,6-diaminopimeloyl-D-alanyl-D-alanine 4-beta-N-acetylglucosaminlytransferase_c0
rxn05250_c0	3.72633e-14	FACOAL160(ISO)_c0
rxn01673_c0	3.72633e-14	ATP:dCDP phosphotransferase_c0
rxn00107_c0	0	ATP:2'-deoxy-5-hydroxymethylcytidine-5'-diphosphate phosphotransferase_c0
rxn13783_c0	0	DNA replication_c0
rxn01358_c0	0	inosine:phosphate alpha-D-ribosyltransferase_c0
rxn12637_c0	0	RXN0-6987.c_c0
rxn01219_c0	0	ATP:dCMP phosphotransferase_c0
rxn01705_c0	2.48422e-14	dCTP:cytidine 5'-phosphotransferase_c0
rxn00179_c0	3.72633e-14	ATP:L-glutamate 5-phosphotransferase_c0
rxn01210_c0	3.72633e-14	10-Formyltetrahydrofolate:L-glutamate ligase (ADP-forming)_c0
rxn05162_c0	3.72633e-14	D-galactose transport via ABC system_c0
rxn00192_c0	3.72633e-14	acetyl-CoA:L-glutamate N-acetyltransferase_c0
rxn01218_c0	3.72633e-14	2'-Deoxycytidine 5'-monophosphate phosphohydrolase_c0
rxn05654_c0	3.72633e-14	Transport of succinate, extracellular_c0
rxn05614_c0	3.72633e-14	L-methionine R-oxide transport via ABC system_c0
rxn10344_c0	3.72633e-14	Lead (Pb+2) ABC transporter_c0
rxn03039_c0	3.72633e-14	1-(5'-Phosphoribosyl)-5-amino-4-imidazolecarboxamide:pyrophosphate phosphoribosyltransferase_c0
rxn10262_c0	3.72633e-14	isopentadecanoyl-CDPdiacylglycerol:sn-glycerol-3-phosphate 3-phosphatidyltransferase_c0
rxn08084_c0	3.72633e-14	1-tetradecanoyl-sn-glycerol 3-phosphate O-acyltransferase (n-C14:0)_c0
rxn10225_c0	3.72633e-14	isohexadecanoyl-phosphatidate cytidylyltransferase_c0
rxn01486_c0	3.72633e-14	trans,trans-Farnesyl-diphosphate:isopentenyl-diphosphate farnesyltranstransferase_c0
rxn05582_c0	0.748797	TRANS-RXNBWI-115637.ce.maizeexp.GLY_c0
rxn01021_c0	3.72633e-14	Methylthioadenosine methylthioribohydrolase_c0
rxn01129_c0	3.72633e-14	dATP:uridine 5'-phosphotransferase_c0
rxn01297_c0	3.72633e-14	hypoxanthine:NAD+ oxidoreductase_c0
rxn01962_c0	3.72633e-14	XTP pyrophosphohydrolase_c0
rxn12846_c0	3.72633e-14	Gly-Phe aminopeptidase_c0
rxn08308_c0	3.72633e-14	CDP-diacylglycerol synthetase (n-C14:1)_c0
rxn05516_c0	3.72633e-14	Cadmium-translocating P-type ATPase_c0
rxn08017_c0	3.72633e-14	acyl-[acyl-carrier-protein] synthetase (n-C16:1)_c0
rxn02400_c0	3.72633e-14	Nicotinate D-ribonucleotide phosphohydrolase_c0
rxn12641_c0	3.72633e-14	RXN0-6977.c_c0
rxn05064_c0	3.72633e-14	carbamate hydro-lyase_c0
rxn00100_c0	3.72633e-14	ATP:dephospho-CoA 3'-phosphotransferase_c0
rxn00514_c0	3.72633e-14	Inosine 5'-triphosphate pyrophosphohydrolase_c0
rxn02374_c0	3.72633e-14	R03314_c0
rxn05158_c0	0.0190949	ATP phosphohydrolase (glycerol-3-phosphate-importing)_c0
rxn03903_c0	3.72633e-14	UDPMurAc(oyl-L-Ala-D-gamma-Glu-L-Lys-D-Ala-D-Ala):undecaprenyl-phosphate phospho-N-acetylmuramoyl-pentapeptide-transferase_c0
rxn01217_c0	3.72633e-14	dCMP aminohydrolase_c0
rxn10481_c0	3.72633e-14	Copper transport via ABC system_c0
rxn00692_c0	100	5,10-Methylenetetrahydrofolate:glycine hydroxymethyltransferase_c0
rxn00913_c0	0	Guanosine 5'-monophosphate phosphohydrolase_c0
rxn03958_c0	100	1-Deoxy-D-xylulose-5-phosphate isomeroreductase_c0
rxn03264_c0	3.72633e-14	ATP:L-selenomethione S-adenosyltransferase_c0
rxn03174_c0	0	2-Amino-4-hydroxy-6-(erythro-1,2,3-trihydroxypropyl) dihydropteridine triphosphate hydrolase_c0
rxn00340_c0	0	L-aspartate:ammonia ligase (AMP-forming)_c0
rxn10060_c0	-1.24211e-14	NAD kinase (dTTP)_c0
rxn12638_c0	-3.72633e-14	methionyl aminopeptidase_c0
rxn01445_c0	-3.72633e-14	2'-Deoxyguanosine 5'-monophosphate phosphohydrolase_c0
rxn05248_c0	-3.72633e-14	FACOAL150(anteiso)_c0
rxn05526_c0	-3.72633e-14	chromate transport out via proton antiport_c0
rxn10222_c0	-3.72633e-14	isotetradecanoyl-phosphatidate cytidylyltransferase_c0
rxn10263_c0	-3.72633e-14	anteisopentadecanoyl-CDPdiacylglycerol:sn-glycerol-3-phosphate 3-phosphatidyltransferase_c0
rxn01516_c0	-3.72633e-14	dTTP:uridine 5'-phosphotransferase_c0
rxn09111_c0	-3.72633e-14	Phosphatidylglycerol synthase (n-C16:0)_c0
rxn05595_c0	-3.72633e-14	TRANS-RXN-3.ce_c0
rxn00907_c0	100	5,10-methylenetetrahydrofolate:NADP+ oxidoreductase_c0
rxn12847_c0	-2.48422e-14	Gly-Try aminopeptidase_c0
rxn09114_c0	0	Phosphatidylglycerol synthase (n-C18:1)_c0
rxn01522_c0	0	xanthine:NAD+ oxidoreductase_c0
rxn03891_c0	0	R05612_c0
rxn04457_c0	0	R06605_c0
rxn00708_c0	0	Uridine 5'-monophosphate phosphohydrolase_c0
rxn05219_c0	0	nonpolar-amino-acid-transporting ATPase_c0
rxn12646_c0	0	RXN0-6983.c_c0
rxn02175_c0	0	ATP:pantetheine-4'-phosphate adenylyltransferase_c0
rxn00975_c0	0	ATP:D-mannose 6-phosphotransferase_c0
rxn05150_c0	0	zinc transport via ABC system_c0
rxn00555_c0	100	L-glutamine:D-fructose-6-phosphate isomerase (deaminating)_c0
rxn00143_c0	100	S-Adenosyl-L-homocysteine homocysteinylribohydrolase_c0
rxn12644_c0	0	methionyl aminopeptidase_c0
rxn13784_c0	0	RNA transcription_c0
rxn00139_c0	100	AMP:diphosphate phospho-D-ribosyltransferase_c0
rxn03910_c0	100	2-Phospho-4-(cytidine 5'-diphospho)-2-C-methyl-D-erythritol CMP-lyase (cyclizing)_c0
rxn00237_c0	0.249825	ATP:GDP phosphotransferase_c0
rxn00463_c0	0	Uridine triphosphate pyrophosphohydrolase_c0
rxn08311_c0	100	CDP-diacylglycerol synthetase (n-C18:0)_c0
rxn10264_c0	3.72633e-14	isohexadecanoyl-CDPdiacylglycerol:sn-glycerol-3-phosphate 3-phosphatidyltransferase_c0
rxn00132_c0	0	Adenosine 5'-monophosphate phosphohydrolase_c0
rxn08893_c0	0	murein D,D-carboxypeptidase (murein5p4p) (periplasm)_c0
rxn06864_c0	0	Biotinyl-5'-AMP:apo-[carboxylase] ligase (AMP-forming)_c0
rxn00712_c0	0	UTP:uridine 5'-phosphotransferase_c0
rxn00126_c0	0	ATP:L-methionine S-adenosyltransferase_c0
rxn12844_c0	0	Gly-Cys aminopeptidase_c0
rxn05175_c0	0	spermidine transport via ABC system_c0
rxn08306_c0	0	CDP-diacylglycerol synthetase (n-C12:0)_c0
rxn08546_c0	0	glycerol-3-phosphate acyltransferase (C12:0)_c0
rxn08262_c0	0	L-carnitine outward transport (H+ antiport)_c0
rxn02916_c0	0	R04175_c0
rxn12639_c0	0	RXN0-6976.c_c0
rxn00647_c0	0	L-Cysteine:2-oxoglutarate aminotransferase_c0
rxn00363_c0	0	Cytidine-5'-monophosphate phosphohydrolase_c0
rxn01670_c0	0	Nicotinamide ribonucleotide phosphohydrolase_c0
rxn12643_c0	0	RXN0-6979.c_c0
rxn05183_c0	0	D-methionine transport via ABC system_c0
rxn01706_c0	0	dUTP:cytidine 5'-phosphotransferase_c0
rxn00321_c0	0	L-Lysine 2,3-aminomutase_c0
rxn03012_c0	0	R04336_c0
rxn03908_c0	100	ATP:4-(Cytidine 5'-diphospho)-2-C-methyl-D-erythritol 2-phosphotransferase_c0
rxn00831_c0	3.72633e-14	Inosine 5'-monophosphate phosphohydrolase_c0
rxn12634_c0	0	methionyl aminopeptidase_c0
rxn05251_c0	0	FACOAL170(anteiso)_c0
rxn01211_c0	100	5,10-Methenyltetrahydrofolate 5-hydrolase (decyclizing)_c0
rxn00527_c0	3.72633e-14	L-tyrosine:2-oxoglutarate aminotransferase_c0
rxn00792_c0	0	biotin:CoA ligase (AMP-forming)_c0
rxn01316_c0	0	phosphoenolpyruvate:N-acetyl-D-mannosamine C-(1-carboxyvinyl)transferase (phosphate-hydrolysing, 2-carboxy-2-oxoethyl-forming)_c0
rxn13782_c0	0	Protein biosynthesis_c0
rxn01548_c0	0	guanosine:phosphate alpha-D-ribosyltransferase_c0
rxn01145_c0	0.937625	Thymidylate 5'-phosphohydrolase_c0
rxn05163_c0	0	putrescine transport via ABC system_c0
rxn08352_c0	100	R08210_c0
rxn08310_c0	0	CDP-diacylglycerol synthetase (n-C16:1)_c0
rxn00915_c0	0	GMP:diphosphate 5-phospho-alpha-D-ribosyltransferase_c0
rxn01515_c0	0	dTTP:cytidine 5'-phosphotransferase_c0
rxn10224_c0	0	anteisopentadecanoyl-phosphatidate cytidylyltransferase_c0
rxn01653_c0	0	5-Formyltetrahydrofolate cyclo-ligase (ADP-forming)_c0
rxn08073_c0	0	N-Acetyl-D-glucosamine(anhydrous)N-Acetylmuramyl-tripeptide amidase (periplasm)_c0
rxn03843_c0	100	Farnesyl diphosphate:Isopentenyl diphosphate farnesyl cistransferase_c0
rxn09113_c0	100	Phosphatidylglycerol synthase (n-C18:0)_c0
rxn01138_c0	3.72633e-14	Adenosine:phosphate alpha-D-ribosyltransferase_c0
rxn05465_c0	100	Malonyl-CoA:[acyl-carrier-protein] S-malonyltransferase_c0
rxn12845_c0	-1.24211e-14	Gly-Leu aminopeptidase_c0
rxn05494_c0	0	D-alanine transport via proton symport_c0
rxn06077_c0	0	L-methionine:oxidized-thioredoxin S-oxidoreductase_c0
rxn06023_c0	0	CoA:apo-[acyl-carrier-protein] pantetheinephosphotransferase_c0
rxn01678_c0	0	ATP:dUDP phosphotransferase_c0
rxn02286_c0	100	UDP-N-acetylmuramate:L-alanine ligase (ADP-forming)_c0
rxn12640_c0	1.24211e-14	methionyl aminopeptidase_c0
rxn00931_c0	0	L-Proline:NADP+ 5-oxidoreductase_c0
rxn00066_c0	0	NADH:hydrogen-peroxide oxidoreductase_c0
rxn09450_c0	0	fatty-acid--CoA ligase (hexadecenoate), peroxisomal_c0
rxn00938_c0	0	Nicotinamide amidohydrolase_c0
rxn00650_c0	0	L-cysteinylglycine dipeptidase_c0
rxn00515_c0	0	ATP:IDP phosphotransferase_c0
rxn01353_c0	0	ATP:dGDP phosphotransferase_c0
rxn12633_c0	0	RXN0-6975.c_c0
rxn08924_c0	0	Mg2+-importing ATPase_c0
rxn08020_c0	100	laurate-[acyl-carrier-protein] ligase_c0
rxn11040_c0	1.24211e-14	RXN-3341.c_c0
rxn08089_c0	1.24211e-14	1-octadec-7-enoyl-sn-glycerol 3-phosphate O-acyltransferase (n-C18:1)_c0
rxn00189_c0	1.24211e-14	L-Glutamine amidohydrolase_c0
rxn10221_c0	1.24211e-14	anteisoheptadecanoyl-phosphatidate cytidylyltransferase_c0
rxn05231_c0	100	2'-Deoxyadenosine 5'-diphosphate:oxidized-thioredoxin 2'-oxidoreductase_c0
rxn00283_c0	0	alanine racemase_c0
rxn02155_c0	100	ATP:nicotinamide-nucleotide adenylyltransferase_c0
rxn05170_c0	0	TRANS-RXNAVI-26732.ce.brachyexp.CPD-3609_c0
rxn04132_c0	-3.72633e-14	R06063_c0
rxn00124_c0	100	ATP:pyridoxal 5'-phosphotransferase_c0
rxn00947_c0	-1.24211e-14	Palmitate:CoA ligase (AMP-forming)_c0
rxn00440_c0	-3.72633e-14	ATP:thiamine diphosphotransferase_c0
rxn01370_c0	0	dGTP:uridine 5'-phosphotransferase_c0
rxn00988_c0	-1.24211e-14	Acetoacetate:CoA ligase (AMP-forming)_c0
rxn12510_c0	-1.24211e-14	ATP:pantothenate 4'-phosphotransferase_c0
rxn03933_c0	-1.24211e-14	UDP-N-acetyl-D-glucosamine:N-acetyl-alpha-D-muramyl(oyl-L-Ala-gamma-D-Glu-L-Lys-D-Ala-D-Ala)-diphosphoundecaprenol 4-beta-N-acetylglucosaminlytransferase_c0
rxn08123_c0	-1.24211e-14	anhydrous-N-Acetylmuramyl-tripeptide amidase_c0
rxn09110_c0	-1.24211e-14	Phosphatidylglycerol synthase (n-C14:1)_c0
rxn05349_c0	-1.24211e-14	acetyl-CoA:[acyl-carrier-protein] S-acetyltransferase_c0
rxn00065_c0	-1.24211e-14	ATP diphosphate-lyase (cyclizing; 3',5'-cyclic-AMP-forming)_c0
rxn01646_c0	-1.24211e-14	N-Ribosylnicotinamide:orthophosphate ribosyltransferase_c0
rxn00105_c0	-1.24211e-14	ATP:nicotinamide-nucleotide adenylyltransferase_c0
rxn08981_c0	-1.24211e-14	nicotinic acid mononucleotide pyrophosphorylase_c0
rxn00784_c0	-1.24211e-14	2-deoxy-D-ribose-5-phosphate acetaldehyde-lyase (D-glyceraldehyde-3-phosphate-forming)_c0
rxn06934_c0	-1.24211e-14	Protein-N(pai)-phosphohistidine:sugar N(pai)-phosphotransferase_c0
rxn00328_c0	-1.24211e-14	4-hydroxy-2-oxoglutarate glyoxylate-lyase (pyruvate-forming)_c0
rxn02285_c0	100	UDP-N-acetylmuramate:NADP+ oxidoreductase_c0
rxn03047_c0	1.24211e-14	ATP:pantothenate 4'-phosphotransferase_c0
rxn03907_c0	100	CTP: 2-C-Methyl-D-erythritol 4-phosphate cytidylyltransferase_c0
rxn05195_c0	1.24211e-14	ATP phosphohydrolase (ferric-ion-transporting)_c0
rxn01366_c0	-2.48422e-14	Uridine:phosphate alpha-D-ribosyltransferase_c0
rxn05579_c0	-2.48422e-14	Glycine betaine transport via proton symport, reversible_c0
rxn01208_c0	-2.48422e-14	R01652_c0
rxn13892_c0	-2.48422e-14	phosphonate-transporting ATPase_c0
rxn01647_c0	-2.48422e-14	Nicotinate D-ribonucleoside:orthophosphate ribosyltransferase_c0
rxn00260_c0	0.250426	L-Aspartate:2-oxoglutarate aminotransferase_c0
rxn00461_c0	100	Phosphoenolpyruvate:UDP-N-acetyl-D-glucosamine 1-carboxyvinyl-transferase_c0
rxn05613_c0	1.24211e-14	L-methionine S-oxide transport via ABC system_c0
rxn02989_c0	0	R04293_c0
rxn05247_c0	0	FACOAL140(ISO)_c0
rxn04791_c0	0	S-(hydroxymethyl)glutathione synthase_c0
rxn05287_c0	0	geranylgeranyl-diphosphate:isopentenyl-diphosphate transtransferase_c0
rxn01652_c0	0	S-Aminomethyldihydrolipoylprotein:(6S)-tetrahydrofolate aminomethyltransferase (ammonia-forming)_c0
rxn08715_c0	0	Mercury (Hg+2) ABC transporter (periplasm)_c0
rxn01128_c0	3.72633e-14	dATP:cytidine 5'-phosphotransferase_c0
rxn05239_c0	1.24211e-14	adenosine 3',5'-bisphosphate,sulfite:oxidized-thioredoxin oxidoreductase (3'-phosphoadenosine-5'-phosphosulfate -forming)_c0
rxn08312_c0	1.24211e-14	CDP-diacylglycerol synthetase (n-C18:1)_c0
rxn01961_c0	1.24211e-14	Xanthosine 5'-phosphate phosphohydrolase_c0
rxn01517_c0	0.937625	ATP:dUMP phosphotransferase_c0
rxn03141_c0	-2.48422e-14	UDP-N-acetylmuramoyl-L-alanyl-D-glutamyl-L-lysine:alanyl-D-alanine_c0
rxn01807_c0	0	ATP:pyridoxal 5'-phosphotransferase_c0
rxn08309_c0	0	CDP-diacylglycerol synthetase (n-C16:0)_c0
rxn01512_c0	100	ATP:dTDP phosphotransferase_c0
rxn04113_c0	100	isopentenyl-diphosphate:NAD(P)+ oxidoreductase_c0
rxn00980_c0	4.96844e-14	2-Phosphoglycolate phosphohydrolase_c0
rxn03892_c0	0	R05613_c0
rxn01127_c0	0	ATP:dAMP phosphotransferase_c0
rxn08548_c0	0	glycerol-3-phosphate acyltransferase (C14:1)_c0
rxn08124_c0	0	anhydrous-N-Acetylmuramyl-tetrapeptide amidase_c0
rxn07438_c0	0	peptide-methionine:thioredoxin-disulfide S-oxidoreductase_c0
rxn01265_c0	0.00617657	Nicotinate D-ribonucleotide:diphosphate phosphoribosyltransferase_c0
rxn05252_c0	0	FACOAL170(ISO)_c0
rxn12642_c0	0	RXN0-6978.c_c0
rxn01510_c0	0	dGTP:cytidine 5'-phosphotransferase_c0
rxn01351_c0	-2.48422e-14	2'-Deoxyguanosine 5'-triphosphate diphosphohydrolase_c0
rxn03909_c0	100	1-Deoxy-D-xylulose-5-phosphate pyruvate-lyase (carboxylating)_c0
rxn12635_c0	0	RXN0-6974.c_c0
rxn01859_c0	-2.48422e-14	Deoxyadenosine:orthophosphate ribosyltransferase_c0
rxn09449_c0	-2.48422e-14	acyl-coenzyme A ligase_c0
rxn01507_c0	-2.48422e-14	2'-Deoxyadenosine 5'-monophosphate phosphohydrolase_c0
rxn01446_c0	-2.48422e-14	Deoxyguanosine:orthophosphate ribosyltransferase_c0
rxn05249_c0	-2.48422e-14	FACOAL150(ISO)_c0
rxn10223_c0	-2.48422e-14	isopentadecanoyl-phosphatidate cytidylyltransferase_c0
rxn10260_c0	-2.48422e-14	anteisoheptadecanoyl-CDPdiacylglycerol:sn-glycerol-3-phosphate 3-phosphatidyltransferase_c0
rxn00851_c0	100	D-alanine:D-alanine ligase (ADP-forming)_c0
rxn00301_c0	0	GTP diphosphohydrolase (diphosphate-forming)_c0
rxn05233_c0	0.00308838	2'-Deoxyguanosine 5'-diphosphate:oxidized-thioredoxin 2'-oxidoreductase_c0
rxn09109_c0	-1.24211e-14	Phosphatidylglycerol synthase (n-C14:0)_c0
rxn00007_c0	0	alpha,alpha-trehalose glucohydrolase_c0
rxn08898_c0	0	murein D,D-endopeptidase (murein4px4px4p) (periplasm)_c0
rxn06076_c0	100	2'-Deoxycytidine diphosphate:oxidized-thioredoxin 2'-oxidoreductase_c0
rxn08890_c0	0	murein D,D-carboxypeptidase (murein5px4p) (periplasm)_c0
rxn10259_c0	-2.48422e-14	isoheptadecanoyl-CDPdiacylglycerol:sn-glycerol-3-phosphate 3-phosphatidyltransferase_c0
rxn05223_c0	-2.48422e-14	Biotin ABC transporter_c0
rxn01521_c0	-2.48422e-14	2'-Deoxyuridine 5'-monophosphate phosphohydrolase_c0
rxn12636_c0	-2.48422e-14	methionyl aminopeptidase_c0
rxn02373_c0	-2.48422e-14	L-glutamate-5-semialdehyde:NADP+ 5-oxidoreductase (phosphorylating)_c0
rxn01649_c0	-2.48422e-14	Xanthosine:orthophosphate ribosyltransferase_c0
rxn00119_c0	0.0043377	ATP:UMP phosphotransferase_c0
rxn00063_c0	-1.24211e-14	ATP diphosphohydrolase (diphosphate-forming)_c0
rxn05149_c0	-2.48422e-14	ABC-type manganese permease complex_c0
rxn08549_c0	-2.48422e-14	glycerol-3-phosphate acyltransferase (C16:0)_c0
rxn08213_c0	-2.48422e-14	TRANS-RXN-99.cp_c0
rxn01674_c0	-2.48422e-14	dCTP:uridine 5'-phosphotransferase_c0
rxn02008_c0	100	UDP-N-acetylmuramoyl-L-alanine:D-glutamate ligase(ADP-forming)_c0
rxn03904_c0	100	UDP-N-acetylmuramoyl-L-alanyl-gamma-D-glutamyl-meso-2,6-diaminopimeloyl-D-alanyl-D-alanine:undecaprenyl-phosphate phospho-N-acetylmuramoyl-pentapeptide-transferase_c0
rxn01679_c0	3.72633e-14	dUTP:uridine 5'-phosphotransferase_c0
rxn10199_c0	100	Peptidoglycan subunit synthesis_c0
rxn00409_c0	1.00458	ATP:CDP phosphotransferase_c0
rxn08015_c0	1.24211e-14	acyl-[acyl-carrier-protein] synthetase (n-C14:1)_c0
rxn02128_c0	1.24211e-14	ATP:pantothenate 4'-phosphotransferase_c0
rxn02518_c0	1.24211e-14	2'-Deoxyinosine-5'-triphosphate pyrophosphohydrolase_c0
rxn01985_c0	1.24211e-14	Deoxyinosine:orthophosphate ribosyltransferase_c0
rxn00808_c0	1.24211e-14	ATP:D-galactose 1-phosphotransferase_c0
rxn10052_c0	1.24211e-14	adenylate kinase (Inorganic triphosphate)_c0
rxn04133_c0	1.24211e-14	R06064_c0
rxn00193_c0	100	glutamate racemase_c0
rxn02517_c0	1.24211e-14	ATP:dIDP phosphotransferase_c0
rxn03164_c0	100	UDP-N-acetylmuramoyl-L-alanyl-D-glutamyl-meso-2,6-diaminoheptanedioate:D-alanyl-D-alanine ligase(ADP-forming)_c0
rxn00929_c0	3.72633e-14	L-Proline:NAD+ 5-oxidoreductase_c0
rxn00138_c0	0	deamido-NAD+:ammonia ligase (AMP-forming)_c0
rxn06729_c0	100	(R)-3-Hydroxytetradecanoly-[acyl-carrier-protein]:UDP-N-acetyl-glucosamine 3-O-(3-hydroxytetradecanoyl)transferase_c0
rxn10570_c0	1.24211e-14	Methanol diffusion_c0
rxn01799_c0	1.24211e-14	deoxyuridine:orthophosphate 2-deoxy-D-ribosyltransferase_c0
rxn08021_c0	1.24211e-14	acyl-[acyl-carrier-protein] synthetase (n-C10:0)_c0
rxn01485_c0	1.24211e-14	D-Glucosamine 1-phosphate 1,6-phosphomutase_c0
rxn01329_c0	1.24211e-14	D-mannose 6-phosphate 1,6-phosphomutase_c0
rxn10220_c0	1.24211e-14	isoheptadecanoyl-phosphatidate cytidylyltransferase_c0
rxn10261_c0	1.24211e-14	isotetradecanoyl-CDPdiacylglycerol:sn-glycerol-3-phosphate 3-phosphatidyltransferase_c0
rxn01519_c0	1.24211e-14	dUTP nucleotidohydrolase_c0
rxn09108_c0	1.24211e-14	Phosphatidylglycerol synthase (n-C12:0)_c0
rxn01513_c0	1.24211e-14	ATP:dTMP phosphotransferase_c0
rxn08307_c0	1.24211e-14	CDP-diacylglycerol synthetase (n-C14:0)_c0
rxn05177_c0	1.24211e-14	thiamine transport via ABC system_c0
rxn12645_c0	1.24211e-14	methionyl aminopeptidase_c0
rxn09448_c0	1.24211e-14	fatty-acid--CoA ligase (octadecenoate)_c0
rxn09014_c0	1.24211e-14	RXN0-5107.c_c0
rxn01603_c0	1.24211e-14	7,8-dihydropteroate:L-glutamate ligase (ADP-forming)_c0
rxn09112_c0	1.24211e-14	Phosphatidylglycerol synthase (n-C16:1)_c0
rxn06075_c0	0.937625	2'-Deoxyuridine 5'-diphosphate:oxidized-thioredoxin 2'-oxidoreductase_c0
rxn05289_c0	100	NADPH:oxidized-thioredoxin oxidoreductase_c0
rxn00117_c0	0	ATP:UDP phosphotransferase_c0
rxn05736_c0	100	acyl-coenzyme A ligase_c0
rxn00493_c0	1.24211e-14	L-Phenylalanine:2-oxoglutarate aminotransferase_c0
rxn00367_c0	1.24211e-14	CTP diphosphohydrolase (diphosphate-forming)_c0
rxn00839_c0	2.48422e-14	ATP:dADP phosphotransferase_c0
rxn24718_c0	2.48422e-14	RXN-8243.c_c0
rxn23589_c0	2.48422e-14	RXN-13329.c_c0
rxn16108_c0	1.24211e-14	(2E,6E)-farnesyl-diphosphate:isopentenyl-diphosphate farnesyltranstransferase (adding 4 isopentenyl units)_c0
rxn43581_c0	1.24211e-14	rxn43581_c0
rxn08502_e0	1.24211e-14	enterobactin Fe(III) binding (spontaneous)_e0
rxn05669_c0	100	TRANS-RXNBWI-115637.ce.maizeexp.VAL_c0
rxn05652_c0	0.00193026	spermidine transport in via proton antiport_c0
rxn05243_c0	100	TRANS-RXNBWI-115637.ce.maizeexp.LEU_c0
rxn05301_c0	100	TRANS-RXNBWI-115637.ce.maizeexp.TYR_c0
rxn05148_c0	1.24211e-14	Heme transport via ABC system_c0
rxn05508_c0	0.461106	TRANS-RXNBWI-115637.ce.maizeexp.ASN_c0
rxn09672_c0	0.100617	TRANS-RXNBWI-115637.ce.maizeexp.MET_c0
rxn05300_c0	100	TRANS-RXNBWI-115637.ce.maizeexp.THR_c0
rxn05297_c0	7.69507	TRANS-RXNBWI-115637.ce.maizeexp.GLT_c0
rxn05244_c0	100	TRANS-RXNBWI-115637.ce.maizeexp.ILE_c0
rxn05310_c0	100	Nicotinate transport (Plasma membrane)_c0
rxn09690_c0	100	TRANS-RXNBWI-115637.ce.maizeexp.CYS_c0
rxn05307_c0	100	TRANS-RXNBWI-115637.ce.maizeexp.SER_c0
rxn05638_c0	0.363316	TRANS-RXNBWI-115637.ce.maizeexp.PRO_c0
rxn00068_c0	0	Fe2+:NAD+ oxidoreductase_c0
rxn09693_c0	0	Biotin uptake_c0
rxn05496_c0	0	TRANS-RXNBWI-115637.ce.maizeexp.L-ALPHA-ALANINE_c0
rxn05217_c0	100	TRANS-RXNBWI-115637.ce.maizeexp.L-ASPARTATE_c0
rxn05687_c0	6.21055e-14	Transport of putrescine, extracellular_c0
rxn05645_c0	100	riboflavin transport in via proton symport_c0
rxn05306_c0	100	TRANS-RXNBWI-115637.ce.maizeexp.PHE_c0
rxn05299_c0	100	TRANS-RXNBWI-115637.ce.maizeexp.HIS_c0
rxn09678_c0	7.11848	TRANS-RXNBWI-115637.ce.maizeexp.GLN_c0
rxn05303_c0	100	TRANS-RXNBWI-115637.ce.maizeexp.ARG_c0
rxn05663_c0	100	TRANS-RXNBWI-115637.ce.maizeexp.TRP_c0
rxn09657_c0	0	Thiamine transporter_c0
rxn05305_c0	100	L-lysine transport out via proton antiport reversible_c0
rxn09696_c0	0.0136682	S-adenosylmethionine permease SAM3_c0
rxn05255_c0	100	folate transport via proton simport_c0
rxn08192_c0	3.72633e-14	ABC-5-RXN.cp_c0
rxn12666_c0	100	Pyridoxal transport_c0
rxn05308_c0	9.93689e-14	Pantothenate reversible transport via proton symport_c0
rxn08318_c0	100	Fatty acid (dodecanoate) transport via facilitated irreversible diffusion (extracellular to periplasm)_c0
rxn03537_c0	3.72633e-14	R05222_c0
rxn01258_c0	0	chorismate hydroxymutase_c0
rxn03918_c0	100	ATP:D-glycero-beta-D-manno-heptose 7-phosphate 1-phosphotransferase_c0
rxn05457_c0	100	[Acyl-carrier-protein] acetyltransferase_c0
rxn08680_c0	100	GTP transport via diffusion (extracellular to periplasm)_c0
rxn02831_c0	0	O-Succinylbenzoate:CoA ligase (AMP-forming)_c0
rxn08619_c0	100	glucosyltransferase II (LPS core synthesis)_c0
rxn04675_c0	0	menaquinone biosynthesis protein-related_c0
rxn02287_c0	0	S-adenosyl-L-methionine:uroporphyrin-III C-methyltransferase_c0
rxn05514_c0	0	calcium transport in/out via proton antiporter_c0
rxn11196_c0	100	acetyl-CoA carboxylase carboxyl transferase subunit alpha_c0
rxn08620_c0	100	glucosyltransferase III (LPS core synthesis)_c0
rxn02898_c0	1.24211e-14	O-Succinylbenzoyl-CoA 1,4-dihydroxy-2-naphthoate-lyase_c0
rxn03919_c0	100	D-glycero-beta-D-manno-heptose 1,7-bisphosphate 7-phosphohydrolase_c0
rxn08304_c0	100	M-diaminopimelic acid ABC transport (periplasm)_c0
rxn09202_c0	100	Phosphatidylserine decarboxylase (n-C18:0)_c0
rxn05029_c0	0	ATP:cobinamide Cobeta-adenosyltransferase_c0
rxn12822_c0	-1.24211e-14	L-glutamate:ferredoxin oxidoreductase (transaminating)_c0
rxn07917_c0	100	1,2 diacylglycerol transport via flipping (periplasm to cytoplasm, n-C18:0)_c0
rxn09210_c0	100	Phosphatidylserine syntase (n-C18:0)_c0
rxn03439_c0	100	CMP-3-deoxy-D-manno-oct-2-ulosonate:(KDO)-lipid IVA 3-deoxy-D-manno-oct-2-ulosonate transferase_c0
rxn13781_c0	-2.48422e-14	Dephospho-CoA transporter_c0
rxn01117_c0	100	D-arabinose-5-phosphate aldose-ketose-isomerase_c0
rxn03538_c0	0	R05223_c0
rxn03397_c0	100	UDP-L-rhamnose:flavonol-3-O-D-glucoside L-rhamnosyltransferase_c0
rxn12008_c0	100	R05611_c0
rxn02000_c0	100	dTDP-4-dehydro-6-deoxy-D-glucose 3,5-epimerase_c0
rxn05519_c0	3.72633e-14	chorismate transport in/out via proton symport_c0
rxn03393_c0	100	3-octaprenyl-4-hydroxybenzoate carboxy-lyase_c0
rxn03146_c0	100	UDP-3-O-[(3R)-3-hydroxymyristoyl]-N-acetylglucosamine amidohydrolase_c0
rxn01352_c0	-2.48422e-14	dGTP triphosphohydrolase_c0
rxn08708_c0	100	LPS heptose kinase I (LPS core synthesis)_c0
rxn03396_c0	100	R04989_c0
rxn10163_c0	100	Tetradecanoate transport via proton symport_c0
rxn00350_c0	0	glutathione gamma-glutamylaminopeptidase_c0
rxn02011_c0	100	UDP-N-acetylmuramoyl-L-alanyl-D-glutamate:(L)-meso-2,6-diaminoheptanedioate gamma-ligase (ADP-forming)_c0
rxn03917_c0	100	D-glycero-beta-D-manno-heptose-7-phosphate aldose-ketose-isomerase_c0
rxn00704_c0	100	alpha-D-Glucose 1-phosphate 1,6-phosphomutase_c0
rxn10100_c0	100	3-hydroxy-myristoyl-ACP synthesis_c0
rxn00137_c0	1.24211e-14	Adenosine 3',5'-bisphosphate 3'-phosphohydrolase_c0
rxn08711_c0	100	RXN0-5061.c_c0
rxn01997_c0	100	dTDPglucose 4,6-hydro-lyase_c0
rxn02003_c0	100	dTDP-6-deoxy-L-mannose:NADP+ 4-oxidoreductase_c0
rxn03182_c0	100	CMP-3-deoxy-D-manno-oct-2-ulosonate:lipid IVA 3-deoxy-D-manno-oct-2-ulosonate transferase_c0
rxn03159_c0	100	UDP-2,3-bis(3-hydroxytetradecanoyl)glucosamine:2,3-bis-(3-hydroxytetradecanoyl)-alpha-D-glucosaminyl-1-phosphate 2,3-bis(3-hydroxytetradecanoyl)-glucosaminyltransferase_c0
rxn03536_c0	0	R05221_c0
rxn13778_c0	100	S-Adenosyl-L-homocysteine transporter_c0
rxn08333_c0	1.24211e-14	1,4-dihydroxy-2-naphthoate octaprenyltransferase_c0
rxn10336_c0	100	stearoyl-cardiolipin synthase_c0
rxn10094_c0	0	S-adenosylmethione:2-demethylmenaquinone methyltransferase_c0
rxn00029_c0	1.24211e-14	5-aminolevulinate hydro-lyase (adding 5-aminolevulinate and cyclizing; porphobilinogen-forming)_c0
rxn01505_c0	100	N-Acetyl-D-glucosamine 1-phosphate 1,6-phosphomutase_c0
rxn06723_c0	100	(3R)-3-hydroxymyristoyl-[acyl-carrier protein]:UDP-3-O-[(3R)-3-hydroxymyristoyl]-alpha-D-glucosamine N-acetyltransferase_c0
rxn00605_c0	100	UDP-glucose:D-glucose-6-phosphate 1-alpha-D-glucosyltransferase_c0
rxn04954_c0	0	5-methyltetrahydrofolate:NAD+ oxidoreductase_c0
rxn05497_c0	100	TRANS-RXNBWI-115572.ce.maizeexp.AMP_c0
rxn08712_c0	100	heptosyltransferase III (LPS core synthesis)_c0
rxn00001_c0	0	diphosphate phosphohydrolase_c0
rxn08233_c0	1.24211e-14	Chloride/proton antiport_c0
rxn08954_c0	100	3-deoxy-D-manno-octulosonic acid transferase III (LPS core biosynthesis)_c0
rxn08583_c0	100	galactosyltransferase I (LPS core synthesis)_c0
rxn02331_c0	100	phosphoenolpyruvate:D-arabinose-5-phosphate C-(1-carboxyvinyl)transferase (phosphate-hydrolysing, 2-carboxy-2-oxoethyl-forming)_c0
rxn12549_c0	100	4-Hydroxybenzoate transport via proton symport_c0
rxn03395_c0	100	S-adenosyl-L-methionine:3-(all-trans-octaprenyl)benzene-1,2-diol 2-O-methyltransferase_c0
rxn11946_c0	100	R05614_c0
rxn02897_c0	-1.24211e-14	Nicotinate-nucleotide:dimethylbenzimidazole phospho-D-ribosyltransferase_c0
rxn00060_c0	1.24211e-14	porphobilinogen:(4-[2-carboxyethyl]-3-[carboxymethyl]pyrrol-2-yl)methyltransferase (hydrolysing)_c0
rxn03916_c0	100	ATP:D-glycero-beta-D-manno-heptose 1-phosphate adenylyltransferase_c0
rxn09702_c0	2.48422e-14	GABA-specific permease_c0
rxn14120_c0	100	5,6,7,8-tetrahydrofolate:NAD+ oxidoreductase_c0
rxn00767_c0	100	diphosphate:glycerol 1-phosphotransferase_c0
rxn02056_c0	1.24211e-14	S-Adenosyl-L-methionine:uroporphyrin-III C-methyltransferase_c0
rxn06865_c0	100	R05146_c0
rxn05679_c0	0	TRANS-RXNAVI-27988.ce.brachyexp.TMP_c0
rxn05651_c0	1.24211e-14	sulfate transport in via proton symport_c0
rxn05198_c0	0.944514	Transport of cytidine, extracellular_c0
rxn08709_c0	100	LPS heptose kinase II (LPS core synthesis)_c0
rxn08528_c0	0	fumarate reductase_c0
rxn01675_c0	100	dTTP:alpha-D-glucose-1-phosphate thymidylyltransferase_c0
rxn02405_c0	100	CTP:3-deoxy-D-manno-octulosonate cytidylyltransferase_c0
rxn01466_c0	100	Geranyl-diphosphate:isopentenyl-diphosphate geranyltrans-transferase_c0
rxn03130_c0	100	UDP-2,3-bis[(3R)-3-hydroxymyristoyl]-alpha-D-glucosamine 2,3-bis[(3R)-3-hydroxymyristoyl]-beta-D-glucosaminyl 1-phosphate phosphohydrolase_c0
rxn08240_c0	0	cobalt (Co+2) transport out via proton antiport (periplasm)_c0
rxn08710_c0	100	RXN0-5118.c_c0
rxn02404_c0	100	3-Deoxy-D-manno-octulosonate-8-phosphate 8-phosphohydrolase_c0
rxn12225_c0	100	2-octaprenylphenol hydroxylase_c0
rxn05293_c0	0	2C-methyl-D-erythritol 2,4 cyclodiphosphate dehydratase_c0
rxn09225_c0	100	rhamnosyltransferase I (LPS core biosynthesis)_c0
rxn08618_c0	100	glucosyltransferase I (LPS core synthesis)_c0
rxn05199_c0	-1.24211e-14	Uridine permease_c0
rxn02774_c0	-1.24211e-14	S-Adenosyl-L-methionine:uroporphyrin-III C-methyltransferase_c0
rxn06848_c0	100	R05075_c0
rxn08299_c0	100	diacylglycerol kinase (n-C18:0)_c0
rxn03150_c0	0	R04594_c0
rxn04308_c0	100	(2E,6E)-farnesyl-diphosphate:isopentenyl-diphosphate cistransferase (adding 8 isopentenyl units)_c0
rxn03893_c0	100	all-trans-octaprenyl-diphosphate:4-hydroxybenzoate 3-octaprenyltransferase_c0
rxn02264_c0	1.24211e-14	Hydroxymethylbilane hydro-lyase(cyclizing)_c0
rxn03901_c0	100	undecaprenyl-diphosphate phosphohydrolase_c0
rxn02832_c0	0	(1R,6R)-6-hydroxy-2-succinylcyclohexa-2,4-diene-1-carboxylate hydrolyase (2-succinylbenzoate-forming)_c0
rxn01213_c0	100	GPPSYN-RXN_c0
rxn04139_c0	100	2-Octaprenyl-3-methyl-6-methoxy-1,4-benzoquinone ,NADPH2:oxygen oxidoreductase_c0
rxn03511_c0	100	ADP-D-glycero-D-manno-heptose 6-epimerase_c0
rxn08713_c0	100	heptosyltransferase IV (LPS core synthesis)_c0
rxn09106_c0	100	phosphatidylglycerol phosphate phosphatase (periplasm, n-C18:0)_c0
rxn09341_c0	100	UDP-N-acetyl-D-glucosamine pyrophosphohydrolase (periplasm)_c0
rxn03181_c0	100	ATP:2,3,2',3'-tetrakis(3-hydroxytetradecanoyl)-D-glucosaminyl-beta-D-1,6-glucosaminyl-alpha-phosphate 4-O'-phosphotransferase_c0
rxn00250_c0	0	Pyruvate carboxylase
rxn09989_c0	0	Maltodextrin glucosidase (dextrin)_c0
rxn05625_c0	12.0965	nitrite transport in via proton symport, reversible_c0
rxn05893_c0	12.0965	Ammonia:ferredoxin oxidoreductase_c0
rxn05531_c0	0	Dextrin transport in via proton symport_c0
rxn00551_c0	15.0325	diphosphate:D-fructose-6-phosphate 1-phosphotransferase
rxn00410_c0	0	UTP:ammonia ligase (ADP-forming)
rxn14070_c0	0.0104073	(E)-4-hydroxy-3-methylbut-2-en-1-yl-diphosphate:oxidized ferredoxin oxidoreductase (hydrating)
rxn00085_c0	-1.24211e-14	L-Glutamate:NADP+ oxidoreductase (transaminating)
rxn00190_c0	0	Deamido-NAD+:L-glutamine amido-ligase (AMP-forming)
rxn13974_c0	2.84349	pyruvate:ferredoxin 2-oxidoreductase (CoA-acetylating)
rxn04464_c0	0.937625	5,10-methylenetetrahydrofolate,NADPH:dUMP C-methyltransferase
rxn00412_c0	0	UTP:L-glutamine amido-ligase (ADP-forming)
rxn00184_c0	-3.72633e-14	L-Glutamate:NADP+ oxidoreductase (deaminating)
rxn05200_c0	0.937625	Transport of thymidine, extracellular_c0
rxn10663_c0	0.937625	Fatty acid oxidation (n-C16:1)_c0
rxn10665_c0	0.937625	fatty acid synthase (n-C16:1)_c0
meta_R_trx_cpd15666_c0	100	D-Glucose-ABC transport
rxn05147_c0	0	D-Glucose-ABC transport
rxn13849_c0	-1.24211e-14	D-mannose-ABC transport
rxn01483_c0	100	acetyl-CoA:D-glucosamine-6-phosphate N-acetyltransferase_c0
rxn00606_c0	100	alpha,alpha-Trehalose-6-phosphate phosphoglucohydrolase_c0
rxn10832_c0	0.00360953	CoA transporter_c0
bio1_biomass	100	GramNegativeBiomass auto biomass
EX_cpd00020_e0	22.8443	Exchange for Pyruvate_e0
rxncpd00020_c0	22.8443	Pyruvate Transport_c0
EX_cpd11576_e0	0	Exchange for L-methionine R-oxide_e0
EX_cpd00531_e0	0	Exchange for Hg2+_e0
EX_cpd00184_e0	0.937625	Exchange for Thymidine_e0
EX_cpd00099_e0	-3.72633e-14	Exchange for Cl-_e0
EX_cpd00156_e0	100	Exchange for L-Valine_e0
EX_cpd00266_e0	-1.24211e-14	Exchange for Carnitine_e0
EX_cpd00053_e0	7.11848	Exchange for L-Glutamine_e0
EX_cpd00048_e0	-2.48422e-14	Exchange for Sulfate_e0
EX_cpd00010_e0	0.00360953	Exchange for CoA_e0
EX_cpd00029_e0	100	Exchange for Acetate_e0
EX_cpd00249_e0	-2.48422e-14	Exchange for Uridine_e0
EX_cpd00116_e0	0	Exchange for Methanol_e0
EX_cpd00637_e0	0	Exchange for D-Methionine_e0
EX_cpd00138_e0	-1.24211e-14	Exchange for D-Mannose_e0
EX_cpd01914_e0	0	Exchange for L-Methionine S-oxide_e0
EX_cpd00104_e0	0	Exchange for BIOT_e0
EX_cpd00034_e0	0	Exchange for Zn2+_e0
EX_cpd15666_e0	100	Exchange for Peptidoglycan polymer (n-1 subunits)
EX_cpd00393_e0	100	Exchange for Folate_e0
EX_cpd11594_e0	0	Exchange for Dextrin_e0
EX_cpd00635_e0	0	Exchange for Cbl_e0
EX_cpd00107_e0	100	Exchange for L-Leucine_e0
EX_cpd00205_e0	0	Exchange for K+_e0
EX_cpd04097_e0	0	Exchange for Pb_e0
EX_cpd00338_e0	0	Exchange for 5-Aminolevulinate_e0
EX_cpd00060_e0	0.157822	Exchange for L-Methionine_e0
EX_cpd00033_e0	0.748797	Exchange for Glycine_e0
EX_cpd00065_e0	100	Exchange for L-Tryptophan_e0
EX_cpd00007_e0	100	Exchange for O2_e0
EX_cpd00971_e0	0	Exchange for Na+_e0
EX_cpd00054_e0	100	Exchange for L-Serine_e0
EX_cpd03453_e0	1.24211e-14	Exchange for Enterobactin_e0
EX_cpd04099_e0	1.24211e-14	Exchange for Phosphonate_e0
EX_cpd00161_e0	100	Exchange for L-Threonine_e0
EX_cpd10516_e0	0	Exchange for fe3_e0
EX_cpd00075_e0	12.0965	Exchange for Nitrite_e0
EX_cpd00038_e0	100	Exchange for GTP_e0
EX_cpd00082_e0	0	Exchange for D-Fructose_e0
EX_cpd00108_e0	0	Exchange for Galactose_e0
EX_cpd00011_e0	100	Exchange for CO2_e0
EX_cpd00035_e0	0	Exchange for L-Alanine_e0
EX_cpd00051_e0	100	Exchange for L-Arginine_e0
EX_cpd00367_e0	0.944514	Exchange for Cytidine_e0
EX_cpd00136_e0	100	Exchange for 4-Hydroxybenzoate_e0
EX_cpd00069_e0	100	Exchange for L-Tyrosine_e0
EX_cpd00001_e0	47.7198	Exchange for H2O_e0
EX_cpd00215_e0	100	Exchange for Pyridoxal_e0
EX_cpd00254_e0	-1.24211e-14	Exchange for Mg_e0
EX_cpd03847_e0	100	Exchange for Myristic acid_e0
EX_cpd00159_e0	0	Exchange for L-Lactate_e0
EX_cpd00221_e0	15.1258	Exchange for L-Lactate_e0
EX_cpd01030_e0	-1.24211e-14	Exchange for Salicin_e0
EX_cpd00028_e0	-1.24211e-14	Exchange for Heme_e0
EX_cpd00298_e0	-1.24211e-14	Exchange for dTMP_e0
EX_cpd00017_e0	0.0136682	Exchange for S-Adenosyl-L-methionine_e0
EX_cpd00655_e0	-1.24211e-14	Exchange for Dephospho-CoA_e0
EX_cpd00036_e0	-1.24211e-14	Exchange for Succinate_e0
EX_cpd00216_e0	-1.24211e-14	Exchange for Chorismate_e0
EX_cpd00264_e0	100	Exchange for Spermidine_e0
EX_cpd00149_e0	0	Exchange for Co2+_e0
EX_cpd00794_e0	-1.24211e-14	Exchange for TRHL_e0
EX_cpd00080_e0	0.0190949	Exchange for Glycerol-3-phosphate_e0
EX_cpd11595_e0	0	Exchange for chromate_e0
EX_cpd01012_e0	-1.24211e-14	Exchange for Cd2+_e0
EX_cpd00118_e0	-1.24211e-14	Exchange for Putrescine_e0
EX_cpd00106_e0	-1.24211e-14	Exchange for Fumarate_e0
EX_cpd00066_e0	100	Exchange for L-Phenylalanine_e0
EX_cpd00314_e0	0	Exchange for D-Mannitol_e0
EX_cpd00276_e0	-1.24211e-14	Exchange for GLUM_e0
EX_cpd00220_e0	100	Exchange for Riboflavin_e0
EX_cpd02227_e0	100	Exchange for S-Ribosylhomocysteine_e0
EX_cpd00588_e0	-2.48422e-14	Exchange for Sorbitol_e0
EX_cpd01171_e0	-1.24211e-14	Exchange for Dulcose_e0
EX_cpd00023_e0	7.69507	Exchange for L-Glutamate_e0
EX_cpd00098_e0	3.72633e-14	Exchange for Choline_e0
EX_cpd00122_e0	-3.72633e-14	Exchange for N-Acetyl-D-glucosamine_e0
EX_cpd00516_e0	100	Exchange for meso-2,6-Diaminopimelate_e0
EX_cpd00076_e0	3.72633e-14	Exchange for Sucrose_e0
EX_cpd00041_e0	100	Exchange for L-Aspartate_e0
EX_cpd01741_e0	100	Exchange for ddca_e0
EX_cpd00179_e0	-3.72633e-14	Exchange for Maltose_e0
EX_cpd00117_e0	1.24211e-14	Exchange for D-Alanine_e0
EX_cpd00030_e0	-3.72633e-14	Exchange for Mn2+_e0
EX_cpd00084_e0	100	Exchange for L-Cysteine_e0
EX_cpd00009_e0	1.24211e-14	Exchange for Phosphate_e0
EX_cpd03726_e0	-3.72633e-14	Exchange for Fe-enterochlin_e0
EX_cpd00063_e0	-3.72633e-14	Exchange for Ca2+_e0
EX_cpd03696_e0	-3.72633e-14	Exchange for Ursin_e0
EX_cpd15311_e0	100	Exchange for 1,2-Diacyl-sn-glycerol dioctadecanoyl_e0
EX_cpd00119_e0	100	Exchange for L-Histidine_e0
EX_cpd00039_e0	100	Exchange for L-Lysine_e0
EX_cpd00305_e0	2.48422e-14	Exchange for Thiamin_e0
EX_cpd00018_e0	100	Exchange for AMP_e0
EX_cpd00129_e0	0.363316	Exchange for L-Proline_e0
EX_cpd00540_e0	1.24211e-14	Exchange for BET_e0
EX_cpd00067_e0	8.36417	Exchange for H+_e0
EX_cpd00322_e0	100	Exchange for L-Isoleucine_e0
EX_cpd00058_e0	-1.24211e-14	Exchange for Cu2+_e0
EX_cpd00132_e0	0.461106	Exchange for L-Asparagine_e0
EX_cpd00644_e0	0	Exchange for PAN_e0
EX_cpd00027_e0	-1.24211e-14	Exchange for D-Glucose_e0
EX_cpd00218_e0	100	Exchange for Niacin_e0
DM_cpd11416_c0	100	Demand for Biomass_c0

## Sheet: Essential_Genes_TP
Essential Genes (Model Ids)	Essential Genes (KEGG Ids)
TPANIC_RS03105	TPANIC_0628
TPANIC_RS05245	TPANIC_0329
TPANIC_RS03500	TPANIC_0705
TPANIC_RS00580	TPANIC_0115
TPANIC_RS04985	TPANIC_1010
TPANIC_RS04030	TPANIC_0814
TPANIC_RS02760	TPANIC_0560
TPANIC_RS05135	TPANIC_1039
TPANIC_RS01675	TPANIC_0342
TPANIC_RS03045	TPANIC_0616
TPANIC_RS00865	TPANIC_0170
TPANIC_RS03300	TPANIC_0667
TPANIC_RS02150	TPANIC_0441
TPANIC_RS00735	TPANIC_0145
TPANIC_RS01290	TPANIC_0256
TPANIC_RS02975	TPANIC_0603
TPANIC_RS02505	TPANIC_0512
TPANIC_RS01705	TPANIC_0348
TPANIC_RS04075	TPANIC_0824
TPANIC_RS04000	TPANIC_0808
TPANIC_RS01690	TPANIC_0345
TPANIC_RS02965	TPANIC_0601
TPANIC_RS00440	TPANIC_0090
TPANIC_RS01415	TPANIC_0279
TPANIC_RS01460	TPANIC_0294
TPANIC_RS02560	TPANIC_0523
TPANIC_RS02970	TPANIC_0602
TPANIC_RS02685	TPANIC_0547
TPANIC_RS04445	TPANIC_0903
TPANIC_RS04380	TPANIC_0888
TPANIC_RS04250	TPANIC_0861
TPANIC_RS01985	TPANIC_0406
TPANIC_RS05335	TPANIC_0670
TPANIC_RS03630	TPANIC_0732
TPANIC_RS03675	TPANIC_0741
TPANIC_RS01670	TPANIC_0341
TPANIC_RS01885	TPANIC_0386
TPANIC_RS00145	TPANIC_0029
TPANIC_RS01815	TPANIC_0371
TPANIC_RS03870	TPANIC_0780

## Sheet: E_coli
Essential Genes (Model Ids)	Essential Genes (KEGG Ids)	Essential for E. coli?
TPANIC_RS03105	TPANIC_0628	no
TPANIC_RS05245	TPANIC_0329	no
TPANIC_RS03500	TPANIC_0705	no
TPANIC_RS00580	TPANIC_0115	no
TPANIC_RS04985	TPANIC_1010	no
TPANIC_RS04030	TPANIC_0814	no
TPANIC_RS02760	TPANIC_0560	no
TPANIC_RS05135	TPANIC_1039	no
TPANIC_RS01675	TPANIC_0342	no
TPANIC_RS03045	TPANIC_0616	no
TPANIC_RS00865	TPANIC_0170	not found
TPANIC_RS03300	TPANIC_0667	not found
TPANIC_RS02150	TPANIC_0441	not found
TPANIC_RS00735	TPANIC_0145	not found
TPANIC_RS01290	TPANIC_0256	not found
TPANIC_RS02975	TPANIC_0603	not found
TPANIC_RS02505	TPANIC_0512	not found
TPANIC_RS01705	TPANIC_0348	not found
TPANIC_RS04075	TPANIC_0824	yes
TPANIC_RS04000	TPANIC_0808	yes
TPANIC_RS01690	TPANIC_0345	yes
TPANIC_RS02965	TPANIC_0601	yes
TPANIC_RS00440	TPANIC_0090	yes
TPANIC_RS01415	TPANIC_0279	yes
TPANIC_RS01460	TPANIC_0294	yes
TPANIC_RS02560	TPANIC_0523	yes
TPANIC_RS02970	TPANIC_0602	yes
TPANIC_RS02685	TPANIC_0547	yes
TPANIC_RS04445	TPANIC_0903	yes
TPANIC_RS04380	TPANIC_0888	yes
TPANIC_RS04250	TPANIC_0861	yes
TPANIC_RS01985	TPANIC_0406	yes
TPANIC_RS05335	TPANIC_0670	yes
TPANIC_RS03630	TPANIC_0732	yes
TPANIC_RS03675	TPANIC_0741	yes
TPANIC_RS01670	TPANIC_0341	yes
TPANIC_RS01885	TPANIC_0386	yes
TPANIC_RS00145	TPANIC_0029	yes
TPANIC_RS01815	TPANIC_0371	yes
TPANIC_RS03870	TPANIC_0780	yes

## Sheet: N_gonohrrea
Essential Genes (Model Ids)	Essential Genes (KEGG Ids)	Essential for Ngo?
TPANIC_RS04380	TPANIC_0888	conditional, no
TPANIC_RS03105	TPANIC_0628	no
TPANIC_RS02760	TPANIC_0560	no
TPANIC_RS05135	TPANIC_1039	no
TPANIC_RS00735	TPANIC_0145	no
TPANIC_RS03300	TPANIC_0667	not found
TPANIC_RS01675	TPANIC_0342	not found
TPANIC_RS02150	TPANIC_0441	not found
TPANIC_RS01705	TPANIC_0348	not found
TPANIC_RS00440	TPANIC_0090	not found
TPANIC_RS04445	TPANIC_0903	not found
TPANIC_RS04250	TPANIC_0861	not found
TPANIC_RS03870	TPANIC_0780	not found
TPANIC_RS00865	TPANIC_0170	yes
TPANIC_RS05245	TPANIC_0329	yes
TPANIC_RS03500	TPANIC_0705	yes
TPANIC_RS00580	TPANIC_0115	yes
TPANIC_RS04985	TPANIC_1010	yes
TPANIC_RS04030	TPANIC_0814	yes
TPANIC_RS03045	TPANIC_0616	yes
TPANIC_RS01290	TPANIC_0256	yes
TPANIC_RS02975	TPANIC_0603	yes
TPANIC_RS02505	TPANIC_0512	yes
TPANIC_RS04075	TPANIC_0824	yes
TPANIC_RS04000	TPANIC_0808	yes
TPANIC_RS01690	TPANIC_0345	yes
TPANIC_RS02965	TPANIC_0601	yes
TPANIC_RS01415	TPANIC_0279	yes
TPANIC_RS01460	TPANIC_0294	yes
TPANIC_RS02560	TPANIC_0523	yes
TPANIC_RS02970	TPANIC_0602	yes
TPANIC_RS02685	TPANIC_0547	yes
TPANIC_RS01985	TPANIC_0406	yes
TPANIC_RS05335	TPANIC_0670	yes
TPANIC_RS03630	TPANIC_0732	yes
TPANIC_RS03675	TPANIC_0741	yes
TPANIC_RS01670	TPANIC_0341	yes
TPANIC_RS01885	TPANIC_0386	yes
TPANIC_RS00145	TPANIC_0029	yes
TPANIC_RS01815	TPANIC_0371	yes
