# Supplementary material for: Enzyme-constrained metabolic model of Treponema pallidum identified glycerol-3-phosphate dehydrogenase as an alternate electron sink
Source: mSystems. 2025 Apr 7;10(5):e01555-24. doi: 10.1128/msystems.01555-24 (PMC12097511; doi:10.1128/msystems.01555-24)
Supplement: Table S6 — Enzyme kinetic parameters used in ec-iTP251 and predictions made with the DLKcat tool. [file msystems.01555-24-s0009.xlsx]

## Sheet: readme
This file contains enzyme kinetic parameters, including turnover numbers (Kcat) and molecular weights (MW) used in ec-iTP251. It also includes predictions made with the DLKcat tool.

## Sheet: DLKcat
Abbreviation	Kcat value (1/s)
rxn00225_c0_f	4.1464
rxn00781_c0_f	2.1071
rxn00305_c0	10.1112
rxn00612_c0_f	21.672
rxn02380_c0_f	2.9043
rxn05938_c0_r	5.1602
rxn05145_c0	17.6063
rxn00392_c0_f	0.2062
rxn00747_c0_f	1300.62
rxn01334_c0_f	0.9862
rxn03884_c0	0.7732
rxn00777_c0_f	50.3435
rxn02314_c0_f	18.0479
rxn00786_c0_f	0.3706
rxn01100_c0_f	7.9681
rxn00173_c0	57.6535
rxn00500_c0_f	17.5529
rxn01116_c0_f	1.1337
rxn00670_c0_f	57.6535
rxn01870_c0_f	0.2152
rxn00611_c0_f	21.672
rxn01106_c0_f	11.3428
rxn01476_c0	1.4387
rxn01333_c0_f	9.5858
rxn00151_c0_f	19.1259
rxn05528_c0	5.0544
rxn08783_c0	15.4035
rxn00459_c0_f	5.2497
rxn00770_c0_f	15.0424
rxn01115_c0	25.2469
rxn05313_c0	0.9166
rxn00785_c0_f	1.707
rxn00216_c0_f	0.0511
rxn00558_c0_f	2.9043
rxn00077_c0_f	2.5489
rxn01200_c0_f	6.5182
rxn00122_c0	0.2062
rxn01343_c0	18.0479
rxn00604_c0	0.3216
rxn00836_c0_r	0.4277
rxn03408_c0_f	18.581
rxn05250_c0	9.2353
rxn01673_c0_f	5.5627
rxn00107_c0	5.5627
rxn01358_c0_f	0.1783
rxn12637_c0_f	5.0667
rxn01705_c0_f	0.5784
rxn00179_c0	0.7187
rxn01210_c0	1.6602
rxn05162_c0	88.1685
rxn00192_c0	2.6343
rxn01218_c0	3.6681
rxn05614_c0	4.348
rxn10344_c0	5.0544
rxn03039_c0_f	0.2302
rxn10262_c0_f	2.6832
rxn10225_c0	0.2508
rxn01486_c0	0.1204
rxn01021_c0_f	1.4831
rxn01129_c0_f	3.0649
rxn01297_c0_f	0.4267
rxn01962_c0	1.684
rxn12846_c0_f	5.0667
rxn08308_c0	0.2508
rxn05516_c0	5.0544
rxn08017_c0	0.0578
rxn02400_c0	3.6681
rxn12641_c0_f	5.0667
rxn00100_c0	9.677
rxn00514_c0	1.684
rxn05158_c0	1.5043
rxn03903_c0_f	0.1492
rxn10481_c0	5.0544
rxn00692_c0_f	2.0984
rxn00913_c0	3.6681
rxn03958_c0_f	4.7972
rxn03264_c0	0.5045
rxn03174_c0_r	0.8065
rxn00340_c0	19.8937
rxn10060_c0	3.3814
rxn12638_c0	5.0667
rxn01445_c0	3.6681
rxn05248_c0	9.2353
rxn10222_c0	0.2508
rxn10263_c0_f	2.6832
rxn01516_c0	9.445
rxn09111_c0_f	2.6832
rxn00907_c0_f	0.4773
rxn12847_c0_f	5.0667
rxn09114_c0_f	2.6832
rxn01522_c0	1.2459
rxn03891_c0	8.6642
rxn00708_c0	3.6681
rxn05219_c0	4.348
rxn12646_c0_f	5.0667
rxn02175_c0	0.5553
rxn00975_c0	0.0511
rxn05150_c0	29.0479
rxn00555_c0_f	0.2227
rxn00143_c0_f	1.4831
rxn12644_c0_f	5.0667
rxn00139_c0_r	9.9256
rxn03910_c0_f	1.6357
rxn00237_c0_f	5.5627
rxn00463_c0	2.2981
rxn08311_c0	0.2508
rxn10264_c0_f	2.6832
rxn00132_c0	17.5755
rxn08893_c0_f	1.7608
rxn06864_c0_f	3.6431
rxn00712_c0	9.445
rxn00126_c0	0.5045
rxn12844_c0_f	5.0667
rxn05175_c0	14.6585
rxn08306_c0	0.2508
rxn08546_c0	0.2206
rxn12639_c0_f	5.0667
rxn00647_c0_f	0.015
rxn00363_c0	3.2853
rxn01670_c0	3.6681
rxn12643_c0	5.0667
rxn05183_c0	4.348
rxn01706_c0_f	1.2358
rxn00321_c0_f	0.3145
rxn03908_c0	0.4152
rxn00831_c0	12.0756
rxn12634_c0_f	5.0667
rxn05251_c0	9.2353
rxn01211_c0_f	1.6383
rxn00527_c0_f	0.0489
rxn00792_c0	3.3506
rxn01316_c0_r	2.3111
rxn01548_c0_f	0.1783
rxn01145_c0	3.6681
rxn05163_c0	14.6585
rxn08310_c0	0.2508
rxn00915_c0_r	0.4277
rxn01515_c0	1.2358
rxn10224_c0	0.2508
rxn01653_c0	0.5712
rxn08073_c0_f	1.4882
rxn03843_c0	0.6029
rxn09113_c0_f	2.6832
rxn01138_c0_f	0.1783
rxn12845_c0_f	5.0667
rxn06077_c0_f	6.2002
rxn06023_c0_f	1.6534
rxn01678_c0_f	5.5627
rxn02286_c0	3.8236
rxn12640_c0_f	5.0667
rxn00931_c0_f	0.7991
rxn09450_c0	9.2353
rxn00938_c0	2.066
rxn00650_c0_f	5.0667
rxn00515_c0_f	5.5627
rxn01353_c0_f	5.5627
rxn12633_c0_f	5.0667
rxn08020_c0	0.0578
rxn11040_c0	24.5359
rxn00189_c0	2.7652
rxn10221_c0	0.2508
rxn05231_c0	4.5668
rxn00283_c0_f	0.2925
rxn02155_c0_f	0.0814
rxn05170_c0	0.4448
rxn00124_c0	0.1341
rxn00947_c0	9.2353
rxn00440_c0	2.1305
rxn01370_c0_f	9.445
rxn00988_c0	9.2353
rxn12510_c0	9.2824
rxn03933_c0_f	18.581
rxn08123_c0_f	1.4882
rxn09110_c0_f	2.6832
rxn05349_c0_f	4.1732
rxn00065_c0	4.9219
rxn01646_c0_f	0.1783
rxn00105_c0	0.0814
rxn08981_c0	25.4099
rxn00784_c0_f	0.1825
rxn06934_c0_f	8.6985
rxn00328_c0_f	0.1116
rxn02285_c0_f	0.8794
rxn03047_c0	9.2824
rxn03907_c0	1.8846
rxn01366_c0_f	81.1255
rxn13892_c0	0.4601
rxn01647_c0_f	0.1783
rxn00260_c0_f	0.1921
rxn00461_c0	3.743
rxn05613_c0	4.348
rxn05247_c0	9.2353
rxn05287_c0	8.6642
rxn01652_c0_f	2.0984
rxn08715_c0	5.0544
rxn01128_c0_f	1.2358
rxn08312_c0	0.2508
rxn01961_c0	3.6681
rxn03141_c0	4.5011
rxn01807_c0	0.1341
rxn08309_c0	0.2508
rxn01512_c0_f	5.5627
rxn00980_c0	3.1081
rxn03892_c0	8.6642
rxn08124_c0_f	1.4882
rxn07438_c0_f	6.2002
rxn01265_c0_f	18.4353
rxn05252_c0	9.2353
rxn12642_c0_f	5.0667
rxn01510_c0_f	1.2358
rxn01351_c0	2.2981
rxn12635_c0_f	5.0667
rxn01859_c0_f	0.1783
rxn09449_c0	9.2353
rxn01507_c0	3.6681
rxn01446_c0_f	0.1783
rxn05249_c0	9.2353
rxn10223_c0	0.2508
rxn10260_c0_f	2.6832
rxn00851_c0	0.5951
rxn00301_c0	2.2981
rxn05233_c0	2.9731
rxn09109_c0_f	2.6832
rxn00007_c0_f	6.0328
rxn08898_c0_f	1.7608
rxn06076_c0_r	3.0052
rxn08890_c0_f	1.7608
rxn10259_c0_f	2.6832
rxn05223_c0	13.9311
rxn01521_c0	3.6681
rxn01649_c0_f	0.1783
rxn00063_c0	4.0277
rxn05149_c0	14.4011
rxn01674_c0_f	0.5784
rxn02008_c0	4.949
rxn03904_c0_f	0.1492
rxn01679_c0_f	9.445
rxn10199_c0_f	5.0093
rxn00409_c0_f	5.5627
rxn08015_c0	0.0578
rxn02128_c0	9.2824
rxn02518_c0	1.684
rxn01985_c0_f	0.1783
rxn00808_c0	0.3681
rxn10052_c0_f	41.9003
rxn00193_c0_f	11.9523
rxn02517_c0_f	5.5627
rxn03164_c0	4.5011
rxn00929_c0_f	0.4355
rxn00138_c0	9.0359
rxn01799_c0_f	0.1783
rxn08021_c0	0.0578
rxn01485_c0_f	4.5705
rxn01329_c0_f	2.2776
rxn10220_c0	0.2508
rxn10261_c0_f	2.6832
rxn01519_c0	0.3164
rxn09108_c0_f	2.6832
rxn08307_c0	0.3225
rxn05177_c0	2.5956
rxn12645_c0_f	5.0667
rxn09448_c0	9.2353
rxn09014_c0	2.2981
rxn01603_c0	1.6602
rxn09112_c0_f	2.6832
rxn06075_c0_r	4.4272
rxn00117_c0_f	5.5627
rxn05736_c0	9.2353
rxn00493_c0_f	0.2503
rxn00367_c0	2.2981
rxn00839_c0_f	5.5627
rxn16108_c0	8.6642
rxn43581_c0_f	1.6249
rxn00551_c0_f	23.2386
rxn00085_c0_f	1.6973
rxn00190_c0_f	9.0359
rxn04464_c0_f	2.004
rxn00184_c0_f	2.0249
rxn00225_c0_b	8.0465
rxn00097_c0_b	39.4406
rxn02380_c0_b	1.683
rxn00747_c0_b	219.82
rxn01334_c0_b	1.4882
rxn00777_c0_b	51.9577
rxn00786_c0_b	2.1828
rxn01100_c0_b	9.434
rxn01116_c0_b	1.1337
rxn00670_c0_b	72.8554
rxn01870_c0_b	1.4882
rxn01106_c0_b	7.3852
rxn01333_c0_b	5.7959
rxn00151_c0_b	6.7846
rxn00459_c0_b	2.5868
rxn00785_c0_b	2.7486
rxn00558_c0_b	1.683
rxn01200_c0_b	4.0528
rxn00364_c0_b	9.4535
rxn03408_c0_b	19.6519
rxn01673_c0_b	6.7467
rxn01358_c0_b	1.0358
rxn12637_c0_b	10.4863
rxn01219_c0_b	9.4535
rxn03039_c0_b	9.9256
rxn10262_c0_b	1.6548
rxn01021_c0_b	0.5634
rxn12846_c0_b	10.4863
rxn12641_c0_b	10.4863
rxn03903_c0_b	0.9269
rxn00692_c0_b	1.4882
rxn10263_c0_b	1.6548
rxn09111_c0_b	1.6548
rxn00907_c0_b	2.1271
rxn12847_c0_b	10.4863
rxn09114_c0_b	1.6548
rxn12646_c0_b	10.4863
rxn00555_c0_b	0.4373
rxn00143_c0_b	0.5634
rxn12644_c0_b	62.279
rxn03910_c0_b	2.2206
rxn00237_c0_b	6.7467
rxn10264_c0_b	1.6548
rxn08893_c0_b	10.7916
rxn12844_c0_b	10.4863
rxn12639_c0_b	62.279
rxn00647_c0_b	0.2819
rxn00321_c0_b	0.2889
rxn12634_c0_b	10.4863
rxn00527_c0_b	0.2819
rxn01548_c0_b	0.4426
rxn09113_c0_b	1.6548
rxn01138_c0_b	0.4426
rxn05465_c0_b	2.8987
rxn12845_c0_b	10.4863
rxn06077_c0_b	14.657
rxn01678_c0_b	6.7467
rxn12640_c0_b	21.2804
rxn00650_c0_b	10.4863
rxn00515_c0_b	6.7467
rxn01353_c0_b	6.7467
rxn12633_c0_b	18.904
rxn00283_c0_b	0.2925
rxn02155_c0_b	0.024
rxn03933_c0_b	19.6519
rxn09110_c0_b	1.6548
rxn05349_c0_b	2.8987
rxn00784_c0_b	21.7243
rxn06934_c0_b	9.6534
rxn00328_c0_b	1.6802
rxn01366_c0_b	70.9375
rxn00260_c0_b	0.2819
rxn01517_c0_b	83.7062
rxn01512_c0_b	6.7467
rxn01127_c0_b	39.4406
rxn01265_c0_b	25.4099
rxn12642_c0_b	62.279
rxn12635_c0_b	10.4863
rxn01859_c0_b	0.4925
rxn01446_c0_b	1.4882
rxn10260_c0_b	1.6548
rxn09109_c0_b	1.6548
rxn00007_c0_b	38.5403
rxn08898_c0_b	17.15
rxn08890_c0_b	10.7916
rxn10259_c0_b	1.6548
rxn12636_c0_b	62.279
rxn01649_c0_b	0.4426
rxn00119_c0_b	56.12
rxn03904_c0_b	0.5367
rxn10199_c0_b	0.366
rxn00409_c0_b	6.7467
rxn01985_c0_b	1.0358
rxn10052_c0_b	42.2783
rxn00193_c0_b	11.9523
rxn02517_c0_b	6.7467
rxn01799_c0_b	1.0622
rxn01485_c0_b	3.8998
rxn01329_c0_b	2.4275
rxn10261_c0_b	1.6548
rxn09108_c0_b	1.6548
rxn01513_c0_b	83.7062
rxn12645_c0_b	10.4863
rxn09112_c0_b	1.6548
rxn05289_c0_b	7.5279
rxn00117_c0_b	6.7467
rxn00493_c0_b	0.2819
rxn00839_c0_b	6.7467
rxn00551_c0_b	1.6259
rxn14070_c0_b	1.6249
rxn00190_c0_b	4.8381
rxn13974_c0_b	5.1602
rxn00500_c0_f	72.9536
rxn00500_c0_b	59.9381

## Sheet: Monte Carlo
Abbreviation	1	2	3	4	5	6	7	8	9	10	11	12	13	14	15	16	17	18	19	20	21	22	23	24	25	26	27	28	29	30	31	32	33	34	35	36	37	38	39	40	41	42	43	44	45	46	47	48	49
rxn05561_c0_f	13.9311	19.6519	0.5951	19.6519	4.0277	25.4099	0.2152	10.4863	0.1783	0.1783	9.2353	6.7467	2.5956	2.2981	6.7467	13.9311	9.2353	1.1337	2.6832	21.672	6.7467	0.2925	0.2152	1.6548	6.7467	2.6832	0.0511	1.1337	1.0622	2.6832	0.5712	1.6548	1.6548	2.9043	62.279	2.1305	5.0667	41.9003	7.3852	1.4387	0.5045	15.0424	1.6548	2.7652	42.2783	2.6832	1.0358	1.6602	2.004
rxn00097_c0_f	0.1783	5.0667	14.6585	5.0544	3.3814	0.0578	9.2353	0.1492	0.2508	17.5755	5.0667	5.5627	0.1783	0.1341	0.0578	0.5784	4.348	0.1783	1.2358	5.0667	1.7608	2.6832	0.5553	2.5489	39.4406	1.6548	9.5858	1.4882	0.1783	5.0667	1.6548	9.2824	0.0814	0.5367	9.445	0.0511	3.3506	6.7467	17.5529	2.6832	0.2508	5.0667	5.5627	21.672	50.3435	6.0328	6.7467	1.6383	9.2353
rxn00364_c0_f	1.6548	2.1828	1.6602	1.6383	3.6681	5.0667	3.0649	2.6343	0.1204	9.0359	5.0667	0.2508	18.4353	0.1204	9.9256	5.2497	17.5529	59.9381	0.024	0.2503	3.0649	10.1112	0.2227	10.4863	1.1337	10.4863	0.1341	1.0622	1.4882	9.0359	9.2824	0.2508	5.0667	1.6548	5.0544	5.5627	14.4011	7.3852	5.5627	10.4863	0.1783	12.0756	0.1783	11.9523	0.4152	3.6681	0.4355	1.683	6.2002
rxn13783_c0	0.1204	4.0528	5.0667	7.5279	6.7467	1.4882	1.707	39.4406	0.1492	10.4863	4.348	72.8554	3.6431	1.2459	5.0667	0.7991	18.581	2.6832	0.1921	9.5858	5.0544	7.9681	0.1341	6.7467	5.5627	0.9862	1.6259	38.5403	9.445	0.0511	0.1116	0.4426	4.1732	4.348	5.0667	10.4863	2.9731	2.0984	6.2002	2.2981	5.5627	10.4863	2.2206	1.4831	0.5045	18.581	3.6681	3.0052	5.0667
rxn01219_c0_f	0.2508	2.9731	83.7062	2.6832	18.581	10.4863	1.6548	0.1341	1.6548	1.7608	0.1783	9.2353	6.2002	6.7846	0.0578	1.4882	8.6642	1.4831	0.1492	5.0544	2.1305	2.6832	10.4863	4.5668	9.2353	10.7916	19.8937	5.5627	0.3216	1.2459	14.6585	0.1783	1.6802	10.4863	5.5627	19.8937	10.4863	2.6832	8.0465	6.7467	2.2206	8.6642	8.6642	0.2819	1.2358	0.015	9.2824	2.1828	9.2353
rxn05654_c0_f	9.9256	0.7187	10.4863	0.4277	0.4277	3.6681	8.6642	0.024	9.0359	5.0667	0.1783	0.2152	17.15	9.2353	0.1204	1.6548	2.6832	3.6681	2.5956	0.1341	11.9523	4.5011	0.2508	10.4863	5.0667	2.6832	9.677	9.445	3.6681	0.2227	6.7467	0.3164	6.7467	10.4863	62.279	3.6681	0.024	8.6642	0.4426	83.7062	0.1783	0.4426	2.004	1.7608	0.2819	7.5279	0.4426	9.2353	0.5784
rxn08084_c0	24.5359	5.0667	1.2358	3.1081	0.1921	8.0465	4.5705	21.672	0.5784	9.2353	17.5755	0.5951	4.348	2.3111	0.0814	2.9043	0.3145	9.445	1.4882	1.684	19.1259	9.2353	9.6534	0.2508	5.0667	0.4355	10.4863	1.684	0.2508	2.6832	4.348	3.6681	5.0667	0.1783	9.2353	0.2152	2.6832	3.743	15.0424	2.1271	72.8554	5.0667	7.3852	1.4882	1.684	5.0667	0.0578	3.2853	11.9523
rxn05582_c0_f	1.6548	0.2508	1.8846	6.2002	5.0667	1.8846	4.5705	5.1602	3.3506	0.2206	4.4272	2.2206	51.9577	0.2508	17.5529	1.6249	11.9523	3.743	2.5956	0.1204	5.5627	14.6585	1.6534	1.684	1.4882	4.5011	9.9256	0.5634	5.5627	0.2508	6.7467	2.6832	5.0667	0.3706	2.6832	1.7608	2.2776	2.2981	6.7467	9.2824	5.0667	5.5627	1.7608	15.4035	88.1685	0.1783	59.9381	2.6832	3.6681
rxn01217_c0	6.7467	10.4863	10.4863	83.7062	5.0667	3.6681	0.5367	9.2353	62.279	0.5367	1.4882	1.4882	19.6519	1.5043	1.707	9.2824	39.4406	2.6832	4.1732	6.7467	1.4882	1.7608	0.4448	5.5627	4.949	8.0465	0.1492	5.0667	5.0544	21.672	6.7846	1.2459	1.683	0.4448	1.6357	0.1492	3.8998	14.6585	0.4925	10.4863	9.2353	4.5011	9.2824	0.2508	1.6548	0.2152	0.2062	83.7062	9.445
rxn05526_c0_f	2.1071	5.0667	2.6832	1.6548	4.7972	3.6681	2.2981	0.2508	4.5011	0.2508	1.4831	6.7467	4.0528	9.0359	5.1602	3.6681	5.0667	18.4353	9.2353	9.2353	9.2353	0.7732	1.0622	6.0328	18.4353	18.0479	19.1259	1.2459	2.8987	4.0277	9.434	9.2353	19.6519	9.2824	19.6519	10.4863	0.2508	1.6534	9.2353	0.2819	5.5627	29.0479	0.1783	3.3814	1.4882	10.4863	2.8987	2.0984	2.6832
rxn05595_c0_f	1.2459	8.6642	14.4011	18.0479	0.3225	9.0359	1.0358	6.2002	8.6642	9.2353	5.0667	1.684	5.0667	2.6832	5.7959	2.7652	3.743	0.4267	0.2819	5.5627	0.0489	2.5489	0.5634	3.6431	5.0667	10.4863	0.9166	9.445	0.1204	0.8065	0.2925	11.3428	9.2353	0.2819	10.1112	2.1305	62.279	1.4882	10.4863	38.5403	0.3216	7.5279	2.5868	3.0649	5.0667	9.434	0.2925	5.0544	0.4426
rxn13784_c0	5.0544	2.4275	1.4831	0.2508	15.0424	3.6681	0.2508	18.904	0.7991	10.7916	2.6832	29.0479	1.6548	0.2508	0.1783	6.7467	8.6642	9.445	2.6832	2.2981	5.7959	39.4406	0.4426	19.8937	12.0756	3.1081	0.0489	21.672	50.3435	9.2353	56.12	0.4373	0.1783	3.743	9.445	5.7959	0.2508	9.434	5.5627	2.2981	2.8987	1.6259	5.0544	72.8554	3.0052	1.707	9.2353	1.4882	0.2227
rxn08262_c0_f	0.1783	0.1825	4.0528	5.0667	0.2302	0.2925	0.2889	0.3225	6.7467	0.015	2.6343	0.2062	8.0465	6.7846	2.6832	0.2508	57.6535	9.2353	6.7467	1.6548	4.348	3.6681	0.2508	4.348	0.4773	2.6832	10.4863	6.7467	0.4925	0.4426	25.4099	0.2508	2.2981	25.2469	2.9043	0.0511	4.8381	2.1305	4.0277	0.8794	0.9166	18.0479	1.6548	1.684	5.0667	62.279	0.9862	4.1464	0.0814
rxn13782_c0	0.1116	11.3428	1.4831	2.8987	0.5951	5.0667	4.4272	2.9731	1.0358	5.0544	14.4011	10.4863	0.2503	2.6832	2.6832	18.0479	0.4355	0.9862	1.4882	0.5045	0.6029	2.9731	5.5627	0.7991	10.4863	0.7991	9.434	0.3216	2.0984	10.4863	1.7608	10.4863	3.1081	8.6642	9.2353	1.6548	2.6832	5.5627	6.7467	0.0489	3.6681	1.6602	1.707	0.5712	2.0984	0.1825	0.0489	4.0528	10.4863
rxn08352_c0	5.0544	1.4831	62.279	72.9536	4.4272	0.2302	0.2152	39.4406	0.4601	4.348	0.9166	9.5858	0.1783	11.3428	0.015	1.0358	1.7608	1.7608	0.2508	6.7467	10.4863	1.6548	9.2824	5.5627	25.4099	9.4535	1.4831	10.4863	1.4882	6.2002	83.7062	13.9311	7.5279	14.6585	9.2824	10.7916	0.1783	57.6535	5.0667	5.0544	7.5279	0.1341	0.4773	0.1204	3.6431	4.7972	2.5868	5.0544	1.1337
rxn05465_c0_f	0.9269	5.0667	3.6681	2.6832	6.7467	0.1783	2.1071	39.4406	1.707	25.2469	9.2353	5.5627	5.0667	1.6249	25.2469	0.2925	5.0544	3.3506	9.2353	5.2497	3.6681	0.9269	9.0359	17.5755	2.2206	9.2353	6.7467	0.4448	14.4011	12.0756	0.2819	6.7467	3.1081	1.6548	0.2062	21.2804	8.6642	0.1783	8.6642	0.3706	5.0544	6.7467	1.2358	3.3506	5.5627	1.684	5.0667	0.4277	0.2925
rxn05494_c0_f	1.2358	0.5951	6.7467	0.4355	18.4353	5.0667	0.3706	4.1464	6.7846	2.2206	39.4406	0.1492	10.1112	0.2508	0.4426	2.2981	17.5529	0.5634	3.6681	62.279	0.4448	8.6642	4.8381	4.4272	0.2508	9.0359	2.6832	9.0359	4.9219	0.4355	4.5668	2.9043	0.2508	9.2353	1.4831	9.445	7.5279	14.4011	0.2508	3.6681	0.5634	5.7959	1.4831	3.3814	1.6548	2.2206	5.5627	1.4882	0.6029
rxn00066_c0	9.2824	5.1602	21.672	1.5043	2.1828	51.9577	2.6832	9.677	8.6642	1.6259	0.1783	1.6548	10.4863	1.6249	10.4863	2.6832	1.6548	2.6832	0.1341	9.2353	0.0511	0.3706	4.348	5.0667	5.2497	0.1341	1.8846	5.0667	5.5627	0.1783	5.5627	39.4406	9.434	6.7846	5.0667	9.2353	5.5627	9.445	11.9523	1.4882	21.7243	0.0511	83.7062	1.6259	15.4035	1.4387	10.4863	9.445	6.7467
rxn08089_c0	0.6029	1.4831	2.1271	2.2981	2.5868	2.6832	2.6832	5.5627	10.4863	15.0424	83.7062	1.7608	0.1492	1.4387	6.2002	1.6259	2.9043	2.2981	2.0984	5.5627	1.6602	4.4272	8.6642	1.684	62.279	19.6519	9.2353	0.3706	9.2353	3.6681	0.3164	2.7652	0.1783	0.1492	1.8846	5.0544	0.2227	5.0667	1.6548	0.5634	6.7467	2.0984	3.0649	62.279	25.2469	56.12	15.0424	5.0667	0.2227
rxn05579_c0_f	0.2508	2.3111	18.0479	10.7916	2.004	0.5634	18.904	0.4448	1.5043	9.9256	3.3506	4.5011	2.2776	2.066	0.2152	0.2819	1.2358	5.0544	2.2981	10.7916	3.3814	9.2353	0.4277	1.6548	10.4863	1.684	2.0984	0.2508	5.7959	3.6681	6.7467	1.6602	9.445	3.6681	0.9269	5.5627	5.0544	1.4882	6.7467	11.3428	5.1602	18.0479	5.5627	21.7243	14.4011	0.1783	0.5045	5.0667	2.004
rxn05239_c0	3.743	50.3435	0.1783	1.7608	0.024	4.348	14.6585	4.8381	3.6681	0.0578	18.581	1.1337	6.2002	9.445	81.1255	0.0814	4.8381	3.8998	3.2853	9.2353	39.4406	18.904	3.3506	2.5868	62.279	6.7846	0.5784	19.6519	0.4277	5.0093	4.5011	1.6548	17.5529	10.4863	21.2804	2.0984	0.5951	0.4773	17.5529	5.0667	0.2925	0.2508	2.7652	2.2776	0.2819	1.6548	5.0544	3.6681	0.2152
rxn01517_c0_f	4.4272	21.672	0.0578	57.6535	1.6548	5.5627	1.2358	2.3111	9.2353	0.5367	5.0544	0.1492	2.6832	62.279	9.434	5.0667	14.4011	5.2497	2.1071	0.2508	6.7467	1.4831	11.9523	0.0578	0.366	0.2062	0.0511	59.9381	5.5627	5.0667	0.2508	2.6832	0.0578	1.6548	9.2353	0.4601	5.0667	1.4831	0.4925	0.2925	6.2002	21.672	0.5784	24.5359	5.7959	1.4882	1.6802	9.6534	2.9043
rxn04113_c0	5.5627	1.707	0.5367	62.279	6.2002	9.9256	0.2508	9.445	29.0479	2.004	0.1783	1.6548	4.348	72.8554	0.1116	1.6602	0.1492	19.8937	4.348	18.4353	1.6548	1.6383	1.8846	0.2227	10.4863	5.0667	9.2353	56.12	6.7467	5.5627	1.2358	0.2819	2.2981	2.2206	83.7062	0.4925	5.5627	1.2358	0.4773	17.5755	0.5367	8.6642	0.2508	2.6832	1.0358	11.9523	0.2889	0.3225	14.6585
rxn01127_c0_f	0.1783	25.2469	5.0544	18.0479	3.1081	9.2824	5.0667	3.6681	0.1783	1.684	3.3506	0.2508	2.2776	0.5045	5.5627	6.7467	5.0667	21.2804	0.5951	3.6681	2.6832	5.0667	5.0544	5.0667	19.6519	0.9166	2.6832	0.2508	3.6681	1.683	2.2981	10.7916	4.7972	1.6548	1.684	6.7467	3.3814	0.2508	0.1921	0.1783	18.581	1.6548	9.6534	0.0511	2.6832	5.0667	42.2783	2.7486	0.6029
rxn08548_c0	5.5627	6.2002	0.3216	19.6519	2.1305	1.6249	0.7991	17.5529	0.5784	0.2508	2.2981	8.6642	1.684	0.5634	5.0667	25.2469	2.4275	9.4535	19.8937	0.1825	0.9166	0.2508	0.366	5.0667	9.9256	0.3145	0.4601	0.4355	62.279	21.2804	9.2353	0.1783	18.581	9.2824	4.348	0.5951	4.4272	59.9381	38.5403	3.6681	0.4601	0.0489	4.348	3.8998	0.4267	0.0578	5.0667	2.6832	4.9219
rxn03909_c0	42.2783	6.5182	2.6832	1.2358	5.0667	8.0465	1.6548	15.4035	14.6585	2.5489	5.0667	0.1783	14.6585	1.6249	4.348	8.6642	0.1783	17.5755	0.5712	0.5634	0.1783	0.1783	0.1492	2.2981	0.2227	83.7062	0.4267	5.5627	0.0578	0.5634	10.4863	1.6602	4.348	1.6548	2.7486	0.1783	0.7991	4.0277	18.581	1.4882	0.4601	9.2353	6.7467	9.677	0.1783	0.5634	0.4925	8.6642	1.684
rxn12636_c0_f	0.4426	1.6548	0.2819	21.2804	1.6973	10.4863	57.6535	4.0528	11.9523	0.9862	1.4831	5.7959	0.7991	1.683	17.6063	17.5529	0.0511	0.3145	1.1337	1.4882	2.6832	59.9381	5.0667	6.0328	2.1271	0.7187	3.3506	5.0667	19.6519	5.5627	17.6063	5.0544	2.6832	3.6681	8.6642	14.4011	9.445	9.445	1.2358	62.279	14.6585	6.7467	1.0358	0.0578	0.9269	3.6681	6.2002	0.2152	1.6548
rxn02373_c0_r	14.6585	5.0544	4.348	0.5634	10.4863	8.6642	0.5712	1.6548	62.279	9.9256	9.6534	0.2819	9.2353	17.5529	6.7467	4.348	5.0544	0.2508	4.7972	1.4882	0.366	0.4373	2.9043	5.5627	0.024	29.0479	0.2819	4.7972	0.0814	2.2981	0.4277	1.6548	70.9375	0.9269	2.8987	25.4099	1.6548	1.8846	0.1783	2.6832	10.4863	5.0667	18.581	0.2302	6.7467	2.6832	0.7732	0.0511	0.4373
rxn00119_c0_f	1.2358	6.0328	5.7959	1.6548	29.0479	0.1783	0.0489	1.7608	5.5627	0.2508	0.5712	5.1602	5.5627	5.0544	9.434	5.5627	1.6548	2.7486	1.2358	10.4863	5.0667	10.4863	14.657	8.6642	21.2804	0.2508	0.5634	12.0756	5.7959	1.6802	0.2152	3.6681	1.4882	0.2508	4.5668	0.1783	1.707	7.5279	6.7467	0.2508	0.4601	9.6534	5.0667	14.6585	1.2459	38.5403	1.4831	1.4882	24.5359
rxn08549_c0	0.366	13.9311	0.2508	8.6642	9.445	3.3506	0.1341	3.6681	1.6602	4.5705	0.4448	2.9731	2.3111	1.6249	0.0489	1.6548	1.4831	19.1259	10.4863	0.5634	0.9269	5.0667	0.5045	2.004	3.6681	1.684	0.4277	9.9256	0.3706	9.2353	5.0667	19.6519	0.4373	4.1732	9.677	0.0511	10.4863	1.6548	4.949	1.6534	62.279	0.1783	6.7467	5.0667	1.6602	19.8937	4.5011	3.743	1.7608
rxn08213_c0_f	10.4863	3.6681	0.5634	1.4882	0.1492	0.6029	1.2358	25.2469	0.1783	5.0667	9.9256	5.7959	2.6832	1.6548	1.6249	0.4267	39.4406	10.7916	0.1204	5.0544	3.6681	17.5755	2.2981	10.4863	1.6548	41.9003	3.6681	5.5627	9.2353	1.2358	5.5627	8.6642	4.5011	9.2353	2.6832	1.684	57.6535	0.2925	25.4099	9.0359	0.2508	5.0667	10.4863	0.9269	9.677	3.8998	1.707	3.3506	0.2819
rxn06729_c0	0.2302	7.5279	0.2508	19.6519	1.6973	2.1305	5.5627	10.4863	72.8554	5.0667	6.7467	1.6548	42.2783	2.1828	2.3111	50.3435	1.6548	2.6832	2.2981	5.5627	8.6985	4.949	6.0328	5.0667	11.9523	0.5784	1.4831	5.0667	1.1337	4.7972	18.581	9.5858	2.6832	9.9256	0.9862	2.5868	1.4882	0.2227	2.6343	19.8937	0.2508	10.4863	3.3814	72.8554	2.1305	5.0667	11.9523	3.6681	1.6548
rxn01513_c0_f	3.6681	0.366	3.8998	0.0578	0.0578	2.9043	2.9731	1.0622	0.1116	5.0667	3.6681	1.7608	4.8381	6.0328	2.5489	1.0358	0.2508	0.5367	0.4355	0.2508	0.7187	10.4863	1.4882	5.5627	0.1783	0.0578	1.0358	2.1828	2.6832	3.8998	5.5627	10.4863	1.6548	19.8937	10.4863	6.7846	5.0667	19.6519	0.5634	9.4535	0.1921	0.5784	2.6832	0.7732	1.4882	0.4355	9.6534	0.4448	50.3435
rxn05289_c0_f	14.657	0.3706	1.684	1.6802	11.3428	18.581	1.684	9.2824	10.4863	0.5553	1.4882	25.4099	9.445	0.4277	0.3216	2.8987	9.2824	9.2353	0.2152	5.0667	4.1732	0.2508	15.4035	5.0667	4.9219	9.2353	10.7916	5.5627	7.9681	51.9577	2.1305	1.4882	2.1071	5.5627	6.2002	6.2002	5.0544	3.0649	18.4353	0.1783	1.4882	1.4882	0.4267	2.9043	0.0578	4.1732	3.6681	2.6832	4.348
rxn14070_c0_f	2.8987	39.4406	62.279	0.4267	72.9536	57.6535	10.4863	5.0544	10.4863	10.4863	0.2302	1.684	2.5956	2.5956	2.1071	9.2824	3.6681	6.7467	2.2206	10.4863	21.2804	3.6681	4.7972	0.1783	2.1828	8.6985	14.6585	9.2353	2.2981	6.7467	0.1204	2.6832	0.2508	2.2776	1.6548	14.6585	4.9219	1.7608	15.4035	9.2353	0.1341	5.5627	11.9523	2.9043	8.0465	0.1204	21.7243	0.5784	3.0649
rxn13974_c0_f	2.0249	2.2981	1.6548	1.707	6.7467	0.2508	56.12	3.6681	9.445	0.5553	3.6431	6.5182	2.2981	10.4863	0.2302	5.0544	3.743	18.0479	9.5858	21.7243	3.2853	4.7972	19.1259	0.024	18.4353	10.4863	17.15	5.5627	2.066	3.6681	2.1271	1.683	13.9311	0.5634	3.6681	1.7608	18.581	0.5634	2.9043	0.1341	5.0667	62.279	1.5043	0.7732	2.8987	1.6548	7.5279	0.2302	3.743
rxn05561_c0_b	1.4831	5.0544	0.0578	0.5045	0.0578	0.366	0.7187	11.3428	0.2508	4.8381	9.445	0.1783	5.0667	0.024	0.4426	6.2002	0.4426	7.9681	17.6063	14.4011	5.0667	10.1112	1.6357	0.2508	9.2353	0.3216	6.7846	9.2353	5.5627	1.6548	2.6832	0.0578	29.0479	9.2353	9.677	2.7652	0.5367	18.581	9.0359	1.6548	6.7467	2.1271	0.0511	9.9256	0.4601	9.2353	23.2386	1.4882	1.6548
rxn00781_c0_b	2.6832	1.6249	1.2358	2.5868	5.0667	5.0667	2.0249	0.5045	1.7608	24.5359	0.3225	2.6832	0.2508	62.279	2.7652	5.0544	4.5011	9.434	21.672	2.2206	1.0358	0.5367	9.2353	2.3111	4.348	9.2353	3.6681	1.1337	2.1271	1.6548	0.8065	9.2353	1.6259	1.2358	2.1071	3.6681	2.2981	2.6343	2.6832	9.0359	17.5529	4.4272	1.2358	0.8065	3.6681	11.9523	0.1783	4.348	1.684
rxn00612_c0_b	1.4882	0.8794	0.2819	2.004	10.4863	3.3506	38.5403	5.0093	5.5627	9.4535	1.8846	19.6519	4.348	0.1341	1.2358	5.5627	0.2508	0.1783	0.6029	4.1732	0.0511	3.8236	5.5627	0.2508	2.2981	10.4863	2.3111	5.0667	59.9381	14.6585	7.5279	0.1921	2.6832	1.6548	5.0093	19.6519	3.0052	9.445	9.2353	2.6832	9.2353	2.6832	2.6832	0.8065	0.0489	9.2353	3.3506	1.6259	9.434
rxn00392_c0_b	4.5705	1.2358	17.5529	5.5627	0.5634	2.5489	1.6548	24.5359	0.4355	2.1305	51.9577	1.684	0.4152	0.2508	10.4863	6.2002	10.4863	5.0544	72.9536	0.4277	5.5627	5.5627	0.2508	0.0814	0.2227	5.0667	9.2824	2.6832	18.904	21.672	2.7486	2.1071	0.7991	1.7608	6.7467	8.6642	17.5755	0.5634	2.6832	9.677	0.2925	1.6548	3.8236	7.5279	9.2353	3.6681	0.8065	3.6681	10.4863
rxn02314_c0_b	1.6548	9.6534	70.9375	39.4406	1.4882	0.2508	70.9375	0.2508	1.7608	10.4863	3.6681	8.6642	4.5011	9.2353	25.4099	5.7959	1.6534	3.6681	6.7467	41.9003	4.8381	8.6642	18.581	1.4882	3.743	5.0667	3.6681	9.445	4.5705	0.9862	1.684	5.0667	6.7467	57.6535	14.4011	0.2227	42.2783	0.7732	6.7846	8.6642	2.2981	1.6548	2.0249	0.0578	14.6585	2.1071	1.6548	1.6249	0.5712
rxn00611_c0_b	0.3706	3.8998	2.6832	7.9681	1.8846	0.2152	50.3435	0.4277	8.6642	3.6681	2.2981	5.0667	19.6519	1.6602	17.6063	9.445	39.4406	2.5489	9.2353	0.4773	38.5403	1.684	42.2783	1.4882	0.7187	8.6985	1.4882	5.0544	62.279	9.0359	18.581	2.9043	2.1271	1.6973	4.7972	3.1081	0.2925	1.2358	1.5043	5.0667	9.2824	0.0511	9.2353	1.6357	5.5627	0.2062	0.1783	6.2002	9.0359
rxn00770_c0_b	0.024	1.4882	3.3814	18.581	5.0667	0.5634	88.1685	10.4863	18.4353	0.1783	0.4773	1.4882	2.9731	6.2002	2.0249	0.2062	0.0814	10.7916	0.1492	2.6832	0.5784	4.0528	8.6642	9.2824	0.4355	1.6602	0.5634	2.6832	6.7467	18.4353	0.2508	10.4863	1.6548	1.2358	1.6548	1.4882	0.7732	5.0667	2.2776	4.348	1.8846	5.5627	9.2353	0.9166	6.2002	8.6642	0.2819	0.2227	2.8987
rxn00216_c0_b	1.2459	6.7846	1.6602	2.1305	2.1271	62.279	14.6585	0.4448	17.5529	3.3814	2.6832	51.9577	3.6681	3.6681	0.2819	1.6548	5.5627	4.8381	2.6832	2.5489	0.2508	2.2981	5.0667	0.0511	4.5011	3.6681	25.4099	10.1112	9.2353	1.6357	2.1271	0.2503	0.4267	10.4863	1.7608	1.6548	0.4267	4.7972	0.0814	5.5627	6.7467	4.8381	1.6802	2.6832	0.015	5.0667	4.348	0.2508	21.672
rxn00077_c0_b	1.6548	5.0667	0.5951	5.0544	4.8381	9.2353	24.5359	1.684	1.684	62.279	0.4448	0.366	19.6519	1.6548	0.1921	1.6548	9.0359	4.949	19.1259	1.8846	1.684	0.1492	0.0489	8.6642	0.0489	0.2302	2.2206	5.0544	29.0479	0.2508	0.1783	2.6832	0.5951	2.1828	5.1602	0.1492	9.9256	9.2353	2.5868	10.4863	0.2889	1.6534	9.434	9.2353	10.7916	0.5634	6.7467	0.9166	0.2508
rxn01705_c0_b	1.6548	14.6585	0.4277	2.2206	0.0511	42.2783	0.2508	5.0667	3.6681	5.5627	7.9681	7.5279	1.4387	5.0667	1.6249	9.2353	3.6681	0.9166	5.0544	0.2508	9.2824	1.6259	0.366	2.2981	9.2353	7.3852	1.6548	2.6832	5.1602	10.4863	1.6249	1.7608	2.6832	14.657	6.7467	2.6832	18.581	1.6548	42.2783	1.4882	8.6642	5.0667	2.2981	3.6681	8.6985	0.1492	0.4925	1.683	3.6681
rxn05654_c0_b	5.0667	5.0544	0.5553	1.6259	0.2152	10.4863	3.0649	1.6259	0.2508	0.4426	0.1341	2.8987	19.8937	5.0667	2.2981	9.6534	9.2353	10.4863	9.5858	4.1464	0.1921	0.1116	2.6832	6.7467	9.0359	3.2853	8.6642	9.2824	2.3111	39.4406	6.7467	0.2508	0.5045	5.5627	2.2981	1.4387	2.6832	6.7846	2.9731	0.2508	2.6343	0.4277	2.6832	1.4831	1.684	81.1255	21.672	41.9003	3.6681
rxn05582_c0_b	0.5045	2.2981	0.3164	0.2062	0.5634	39.4406	15.0424	0.2819	2.5489	21.672	2.6832	21.7243	3.8236	10.4863	8.6642	0.2302	9.445	5.5627	1.6602	13.9311	56.12	0.2508	5.5627	1.4882	1.4882	1.2358	0.4925	2.2206	0.1341	19.1259	0.1341	0.1783	62.279	9.2353	62.279	1.2358	0.3681	0.2508	57.6535	2.6832	0.015	5.7959	1.6548	2.2981	10.4863	1.0358	11.3428	1.6548	3.6681
rxn01129_c0_b	9.9256	9.2353	5.0667	2.6832	0.7187	0.366	19.6519	1.7608	21.672	1.4387	6.7467	9.6534	0.3225	2.1305	2.1828	5.5627	5.0544	8.0465	10.4863	0.2227	0.2819	10.4863	2.6832	0.0511	0.8794	9.2353	6.0328	3.6681	3.6681	4.1464	1.6548	0.8794	3.3506	2.2776	25.4099	6.7467	8.6642	11.9523	2.2981	2.6832	0.4601	3.1081	2.2981	1.5043	2.3111	1.4882	83.7062	10.4863	2.1071
rxn01297_c0_b	5.5627	0.7732	4.0277	19.6519	18.904	10.4863	10.4863	1.2459	1.0358	1.684	0.4601	2.7652	9.2353	0.5784	57.6535	3.2853	5.0667	2.9043	0.0814	10.4863	1.4882	10.4863	2.5489	0.0578	10.7916	9.445	2.2981	62.279	2.9043	1.6548	1.6602	18.904	8.0465	0.2508	1.4882	15.0424	5.0544	0.2508	5.1602	1.6383	1.4882	1.6548	42.2783	62.279	1.4387	2.5868	18.904	8.0465	4.5668
rxn03958_c0_b	2.7486	1.2459	18.581	0.2925	0.2925	2.6832	0.1921	70.9375	11.3428	23.2386	2.6832	9.6534	50.3435	0.1783	83.7062	7.5279	10.4863	5.2497	5.0667	6.7467	72.9536	1.6802	5.5627	1.6802	0.2227	6.2002	10.4863	21.672	9.445	2.2981	8.6985	1.684	0.5553	1.6357	5.0544	1.6548	5.0544	7.3852	7.5279	1.6548	1.4882	0.5367	59.9381	0.7991	0.4426	2.6832	2.1305	4.8381	0.4277
rxn05526_c0_b	1.684	0.8065	0.4152	4.4272	1.6973	1.1337	5.0667	0.1116	10.4863	0.0511	2.5868	0.1921	3.3814	1.6602	5.5627	2.1271	2.6832	21.7243	1.2358	9.2824	0.2508	2.6832	1.0358	56.12	4.4272	2.8987	5.5627	3.6431	7.3852	10.4863	3.2853	2.6832	10.4863	3.6681	25.4099	1.8846	0.2508	9.2353	9.9256	4.1732	1.684	9.2824	10.4863	38.5403	9.2353	19.6519	0.5784	18.581	0.4925
rxn05595_c0_b	9.2824	3.6681	0.5553	72.9536	9.2824	5.0667	9.445	3.6681	0.1341	5.5627	4.348	1.4831	9.4535	3.6681	5.5627	2.6832	1.2358	4.9219	5.0544	0.3216	10.4863	5.5627	81.1255	19.6519	0.1921	2.6832	1.4831	0.2062	3.6681	4.8381	0.4426	5.0667	1.6973	9.2353	1.2358	1.7608	18.4353	0.1783	0.5367	1.4882	3.0052	1.683	5.0544	1.6548	4.5705	4.1464	1.2358	0.2227	2.2776
rxn06864_c0_b	11.9523	2.2981	3.8236	4.5011	0.2508	88.1685	0.2819	1.684	0.1783	11.9523	5.0667	1.7608	10.7916	3.3814	10.4863	5.0544	23.2386	6.7467	9.445	8.6642	4.8381	14.4011	2.004	5.0667	3.3814	9.6534	0.2227	5.0667	59.9381	2.2981	9.2353	5.0667	10.7916	56.12	1.2358	17.5755	6.7467	5.5627	1.0358	0.5951	59.9381	1.4882	1.4387	1.0358	0.2302	0.4355	0.2302	21.2804	3.6681
rxn08262_c0_b	0.1492	0.015	1.2358	1.6548	1.684	0.2508	0.2508	1.6259	10.7916	9.2353	0.1492	3.743	0.2302	5.1602	3.6681	1.6973	0.5634	5.0667	3.8998	9.2824	0.1783	5.0667	0.0814	3.2853	6.7467	1.1337	9.2353	2.6832	9.2824	1.5043	1.6534	9.445	6.7467	1.4387	9.4535	5.0667	5.0667	1.6973	3.8236	0.5784	2.1828	4.5011	3.1081	0.7732	18.0479	2.0984	19.6519	62.279	2.6832
rxn01706_c0_b	1.707	0.366	0.2503	1.6548	3.6681	5.0667	0.0814	0.4277	2.0249	0.2819	0.0511	25.4099	3.2853	1.2358	2.2981	5.0667	0.2508	2.6832	3.6681	6.2002	1.4882	10.4863	2.5489	6.7467	0.1204	5.5627	1.4882	2.004	7.9681	2.6832	2.9043	9.2824	1.684	0.1783	6.7467	2.6343	39.4406	4.7972	1.0358	0.0511	0.0578	0.5634	1.6548	3.8236	1.4831	2.2981	9.0359	5.0667	6.2002
rxn01211_c0_b	1.7608	18.581	0.0511	1.0622	1.0622	5.5627	5.5627	8.0465	4.348	24.5359	2.6832	5.0544	9.6534	2.5489	3.0649	6.2002	3.6681	5.0667	39.4406	6.7467	0.1783	1.1337	5.0667	5.5627	9.445	1.2358	9.2353	1.707	1.684	0.0511	0.2889	0.0578	0.1116	21.2804	0.2206	1.2459	0.2925	2.2981	2.9043	0.0489	2.1828	8.0465	10.7916	9.6534	5.0667	1.0358	0.2062	2.004	15.4035
rxn08073_c0_b	9.2824	62.279	3.0649	0.1204	0.1783	5.0667	2.4275	1.6548	3.6681	1.6548	21.7243	0.366	2.3111	2.6832	1.4882	0.2206	0.015	0.2925	1.4831	3.6681	2.1271	2.4275	1.4882	2.8987	0.2819	1.4831	2.6832	8.6642	21.672	1.684	0.5634	5.0544	25.2469	8.6642	0.3681	2.5489	2.2981	9.2824	0.2508	0.0578	0.0489	0.366	2.2981	4.348	0.2302	0.0814	1.6548	1.6548	21.672
rxn05494_c0_b	10.4863	0.5367	51.9577	2.6343	0.2819	9.2353	21.2804	2.6832	5.0667	0.4448	0.2508	5.0667	0.5784	4.348	1.4882	2.6832	17.5529	12.0756	3.743	9.2353	6.7846	6.2002	5.5627	5.0667	0.2302	3.0052	2.7652	2.066	9.445	1.7608	29.0479	4.0528	25.4099	2.6832	0.015	1.4882	3.6681	10.4863	7.9681	2.0984	5.5627	14.6585	17.5755	57.6535	4.348	0.7732	83.7062	9.2353	0.015
rxn06023_c0_b	2.2981	1.684	5.0667	25.2469	10.4863	25.4099	8.6642	17.6063	29.0479	2.6832	0.4277	9.2353	0.4601	1.5043	9.445	1.2459	23.2386	4.348	1.4882	2.7486	12.0756	2.1305	2.2981	2.1828	0.8065	6.7467	0.4277	0.9862	3.6681	0.3145	2.6832	2.6832	0.1783	13.9311	1.6548	17.6063	1.5043	6.7467	1.684	9.2353	72.9536	1.6548	14.4011	10.4863	5.0544	1.684	0.2508	8.6985	1.6548
rxn00931_c0_b	2.1271	62.279	1.1337	8.6642	5.5627	19.6519	10.4863	5.0667	0.4277	0.7991	3.743	0.0578	1.6548	0.4448	1.7608	4.5011	3.1081	1.1337	1.7608	3.6681	2.5489	0.2925	1.6249	3.6681	10.4863	1.0358	5.5627	7.3852	6.7467	0.5784	3.6681	5.0667	0.2508	0.4152	39.4406	0.2206	9.2824	5.5627	3.0649	0.4373	2.2981	1.4882	19.1259	57.6535	5.0667	6.7467	1.707	5.0667	3.3814
rxn01370_c0_b	0.5784	8.6642	1.6357	10.1112	2.004	70.9375	18.581	9.2353	21.672	17.6063	0.2508	17.6063	0.2152	0.2925	9.2353	9.2353	5.0667	2.9043	0.2508	1.4882	0.2503	5.0667	4.348	2.5489	57.6535	5.0544	10.4863	7.5279	5.0544	4.949	2.1271	2.8987	2.9731	6.7467	0.1783	2.2981	0.1825	9.677	3.2853	1.6548	5.0667	2.6832	9.2353	0.2819	0.9269	5.0667	62.279	5.0667	2.9043
rxn08123_c0_b	51.9577	1.6548	9.2353	0.9269	6.7467	2.004	62.279	7.5279	13.9311	6.7467	4.1732	18.4353	14.4011	5.1602	0.7187	2.9043	9.0359	2.6832	0.6029	0.4152	9.4535	0.1783	2.6832	5.0093	4.4272	1.6973	0.1783	0.2508	0.4152	0.1783	6.2002	0.3164	57.6535	9.2824	0.2508	0.2508	4.5668	5.5627	56.12	3.6681	62.279	4.9219	6.2002	11.9523	2.6832	10.7916	3.6681	14.4011	0.9269
rxn01646_c0_b	4.1464	0.9166	2.2981	7.9681	0.5045	0.1783	0.1204	4.5705	0.2508	21.7243	7.5279	9.9256	5.0667	0.8065	5.0544	0.1783	18.904	3.6431	0.4267	9.0359	5.0667	4.4272	10.4863	0.2508	5.0667	0.2302	6.5182	5.0667	0.0578	8.6642	1.6548	1.6802	72.8554	1.2358	62.279	5.5627	21.672	2.6832	0.3706	10.7916	0.7187	1.4882	9.2353	1.6357	3.2853	4.5011	2.6832	5.0544	72.9536
rxn02285_c0_b	9.2353	9.2353	2.066	9.2353	0.4448	0.4925	9.2353	9.2353	6.7467	38.5403	3.8998	10.4863	2.4275	1.684	0.1783	6.0328	5.5627	38.5403	4.5011	14.6585	5.5627	18.904	12.0756	1.0358	9.0359	6.5182	39.4406	5.0544	10.7916	0.1116	0.2819	3.6681	39.4406	0.5712	2.1305	6.7467	9.445	0.1783	1.0358	83.7062	14.4011	0.5367	5.0667	83.7062	6.7467	5.0667	2.2981	11.3428	5.0667
rxn05579_c0_b	1.6602	7.5279	0.7732	25.4099	3.3506	9.2353	13.9311	5.0667	0.1825	3.3506	1.683	1.6249	5.5627	0.2889	1.6548	1.6548	39.4406	2.6832	1.6548	1.4831	5.1602	0.7732	9.2824	0.5784	0.4448	9.6534	2.6832	10.4863	0.2819	39.4406	19.6519	0.1783	5.0544	3.8998	59.9381	0.3164	5.1602	8.6642	4.0528	9.6534	9.5858	3.6681	5.5627	11.9523	0.0489	18.581	2.2981	19.6519	1.6548
rxn01647_c0_b	0.0578	4.348	0.4267	5.0544	5.0667	2.0984	1.6548	5.5627	9.445	1.7608	0.1783	0.5553	18.0479	2.2776	14.657	5.0667	0.2508	0.2062	2.3111	3.6681	0.2925	9.2824	1.6249	4.348	0.2819	2.5868	39.4406	5.7959	1.6548	1.684	18.581	0.2508	5.5627	1.6548	1.7608	0.024	2.9043	1.6548	1.2459	5.0667	1.2358	0.3681	5.5627	6.7467	59.9381	8.0465	18.0479	9.2353	9.9256
rxn01652_c0_b	0.4373	4.5668	0.1783	5.0667	6.7467	1.6802	0.5951	0.0814	13.9311	0.1492	3.3814	18.581	10.4863	17.6063	5.0544	9.2353	0.7187	0.5634	1.4882	38.5403	17.15	0.4426	5.0667	4.1464	3.8236	8.0465	2.2776	0.3225	0.4355	9.4535	5.5627	0.2508	19.8937	0.1783	3.6681	2.2776	9.4535	0.1783	17.5755	0.1341	0.2508	6.7467	51.9577	2.7652	5.0667	6.2002	0.2889	9.2353	10.4863
rxn01128_c0_b	19.6519	2.6832	0.5367	8.6642	6.7467	10.4863	0.1492	2.6832	0.3145	1.2358	5.0667	1.6548	13.9311	1.4882	2.2981	50.3435	10.7916	5.2497	0.3681	0.2819	2.6832	5.0667	1.4882	10.4863	0.2925	0.3164	4.9219	13.9311	4.9219	1.6548	9.4535	0.2206	0.4925	7.9681	1.6548	0.2508	0.2508	0.0814	10.1112	1.2358	0.4426	5.2497	2.6832	8.0465	5.0667	0.2508	5.5627	2.2981	17.6063
rxn08124_c0_b	0.0578	5.5627	4.1732	0.2508	1.4882	7.3852	15.0424	9.445	1.6534	25.2469	0.5784	17.5755	23.2386	70.9375	1.5043	72.9536	0.5634	38.5403	0.5784	1.4831	6.7467	0.0511	0.015	9.2824	0.0814	9.4535	1.7608	2.6832	8.6642	18.0479	0.4448	1.707	83.7062	0.4601	5.0667	2.9731	1.6249	5.0667	0.5634	5.0093	4.5011	2.4275	2.6832	1.0358	2.7652	0.2819	57.6535	1.6548	62.279
rxn07438_c0_b	1.6357	1.6973	0.4277	2.0984	1.2358	0.1783	0.4426	62.279	6.7846	57.6535	2.6832	4.1732	57.6535	11.9523	10.4863	1.6548	0.0578	3.8236	8.6642	0.2152	0.1783	41.9003	1.0358	4.949	0.2508	0.2206	5.0544	9.445	5.5627	1.6357	10.4863	38.5403	21.2804	1.4831	9.2353	0.4925	10.4863	0.4426	0.2819	3.6681	2.1271	1.6548	0.1204	0.2508	5.0544	2.1305	3.6681	1.8846	7.3852
rxn01510_c0_b	0.5784	0.5784	0.8794	4.5011	2.0984	0.5634	0.5634	5.5627	2.6343	5.5627	0.2152	5.0667	0.0489	0.1116	5.5627	1.2358	0.2062	10.4863	4.5011	1.684	10.4863	9.2353	6.7467	9.434	62.279	56.12	0.3225	83.7062	5.0667	3.6681	81.1255	21.7243	5.0667	62.279	83.7062	5.0667	0.1783	2.2776	1.1337	10.4863	0.5951	0.0489	9.677	1.4882	6.0328	0.2227	0.4277	10.4863	6.7846
rxn08213_c0_b	18.0479	14.4011	70.9375	11.9523	1.6534	1.2358	2.8987	0.3216	9.2353	9.445	2.7486	0.1783	5.5627	3.6681	6.7467	6.0328	0.8065	0.2508	2.0984	9.2353	2.6832	3.3506	2.1305	8.6642	6.7467	6.7467	0.2508	1.6548	10.4863	3.8998	0.1783	1.6548	4.8381	2.3111	2.6343	5.0667	6.7467	1.6602	0.0814	9.2353	4.4272	1.4831	1.2358	10.4863	3.3814	1.2459	0.5553	2.6832	9.4535
rxn01674_c0_b	1.6548	0.2302	0.2508	2.6832	0.2819	0.4925	0.4152	0.2508	5.0544	5.0667	1.4882	17.15	81.1255	1.6357	0.5634	2.4275	2.6832	0.2206	19.1259	2.6832	4.0528	9.445	0.9269	0.6029	0.4448	0.4152	9.2824	1.2358	3.6681	5.0667	0.4152	0.5367	9.434	4.0528	4.5668	5.0667	1.6259	0.5045	5.0544	4.4272	2.2981	0.1783	5.0667	24.5359	9.6534	2.1071	10.4863	9.6534	2.6832
rxn01679_c0_b	1.2358	0.4277	41.9003	0.0578	6.2002	0.4426	3.6681	9.4535	62.279	5.0667	5.5627	6.7467	5.0667	2.2981	2.6832	19.1259	9.2353	56.12	1.5043	7.3852	6.7467	3.743	0.024	12.0756	0.9166	18.581	0.4925	1.6357	19.6519	5.0544	1.6602	11.3428	15.0424	81.1255	0.7991	5.1602	2.8987	4.9219	13.9311	2.5868	0.015	1.4882	0.9269	38.5403	25.2469	25.2469	0.4601	18.581	2.0984
rxn00929_c0_b	0.1341	0.2227	2.1305	5.5627	9.2353	72.9536	5.5627	10.4863	1.6548	2.6832	0.8065	0.2508	6.2002	0.2508	0.4152	0.5045	6.5182	9.2824	4.5705	9.2353	3.6681	18.4353	9.2353	9.2353	4.348	10.4863	7.5279	2.6343	3.0052	51.9577	0.0511	2.8987	7.9681	2.6832	2.6832	0.7991	3.6681	0.4152	8.6642	8.6985	15.4035	1.4882	9.0359	18.0479	5.5627	3.8236	1.6973	1.2358	0.2925
rxn43581_c0_b	0.1492	0.3145	19.8937	0.4267	0.2508	4.4272	0.5045	0.1783	0.1783	4.348	1.7608	1.6548	2.6832	0.2508	1.683	2.2206	18.0479	0.2152	9.2353	4.348	0.5712	5.5627	0.2819	9.2353	14.6585	5.0667	0.2925	1.4387	14.6585	19.6519	9.2824	5.0667	0.2508	0.8065	5.0667	5.0667	21.2804	9.6534	2.0984	2.8987	1.2358	10.4863	10.4863	9.2353	1.4882	6.7467	5.0667	6.7467	1.6548
rxn00085_c0_b	8.6642	11.9523	0.1783	8.6642	1.5043	1.4882	19.8937	0.2152	5.0667	2.6832	5.5627	0.2508	0.0511	10.4863	3.6681	0.0814	5.0544	0.2508	0.3706	6.7467	39.4406	5.1602	42.2783	6.7467	2.6832	5.5627	0.5634	0.366	0.2925	5.0667	9.434	0.2508	4.0528	1.7608	5.0667	5.0667	0.2152	14.657	1.6548	0.4925	0.0511	3.1081	5.0667	0.4267	1.683	2.1271	4.5668	0.1825	2.0984
rxn04464_c0_b	9.2353	3.0649	0.1116	9.9256	1.2358	2.6343	3.3814	10.7916	1.684	2.8987	0.1783	1.6548	9.434	25.4099	3.6681	9.4535	1.4882	9.2353	42.2783	10.4863	38.5403	1.4882	5.0544	3.2853	9.2353	2.2981	5.0544	2.6832	1.6548	0.1341	3.6681	12.0756	0.4277	5.0544	4.348	10.4863	7.9681	0.5045	5.1602	0.024	5.0667	0.1783	0.4426	1.6548	5.0667	0.2819	0.1783	9.4535	3.8998
rxn00184_c0_b	3.6681	4.0277	1.4882	25.4099	2.1271	18.581	3.1081	1.684	1.6383	2.2981	9.445	2.9043	10.7916	6.7467	1.7608	1.2358	1.7608	0.0814	4.348	0.366	2.2206	5.0544	4.4272	5.0667	0.5045	8.6642	12.0756	9.9256	1.4882	1.0358	1.6383	4.348	2.6832	1.4882	2.0984	5.0667	21.672	9.677	10.4863	0.5045	0.5634	5.0544	9.2353	9.2353	0.1116	0.0578	9.2353	6.7467	1.7608
[truncated: 51 more columns]

## Sheet: MW
Abbreviation	Min Molecular Weight
rxn05561_c0_f	38.31
rxn00225_c0_f	49.19
rxn00781_c0_f	38.08
rxn00097_c0_f	22.93
rxn00305_c0	68.12
rxn00612_c0_f	37.88
rxn02380_c0_f	58.42
rxn05938_c0_r	129.81
rxn05145_c0	25.18
rxn00392_c0_f	30.11
rxn00747_c0_f	26.54
rxn01334_c0_f	36.19
rxn03884_c0	22.07
rxn00777_c0_f	27.57
rxn02314_c0_f	50.16
rxn00786_c0_f	36.19
rxn01100_c0_f	44.94
rxn00173_c0	36.54
rxn00500_c0_f	36.87
rxn01116_c0_f	23.51
rxn00670_c0_f	36.54
rxn01870_c0_f	36.19
rxn00611_c0_f	37.88
rxn01106_c0_f	28.36
rxn01476_c0	26.05
rxn01333_c0_f	19.89
rxn00151_c0_f	100.3
rxn05528_c0	84.08
rxn08783_c0	36.87
rxn00459_c0_f	46.77
rxn00770_c0_f	47.43
rxn01115_c0	52.77
rxn05313_c0	76.038
rxn00785_c0_f	71.14
rxn00216_c0_f	47.84
rxn00558_c0_f	58.42
rxn00077_c0_f	32.63
rxn01200_c0_f	71.14
rxn00122_c0	30.11
rxn01343_c0	50.16
rxn00604_c0	58.03
rxn00836_c0_r	23.21
rxn00364_c0_f	20.74
rxn03408_c0_f	42.05
rxn05250_c0	72.22
rxn01673_c0_f	16.66
rxn00107_c0	16.66
rxn13783_c0	16.0536
rxn01358_c0_f	25.32
rxn12637_c0_f	27.32
rxn01219_c0_f	20.74
rxn01705_c0_f	63
rxn00179_c0	31.31
rxn01210_c0	63.4609
rxn05162_c0	38.36
rxn00192_c0	42.0667
rxn01218_c0	27.09
rxn05654_c0_f	38.31
rxn05614_c0	26.9478
rxn10344_c0	84.08
rxn03039_c0_f	20.9
rxn10262_c0_f	24.64
rxn08084_c0	31.7
rxn10225_c0	36.0187
rxn01486_c0	46.7094
rxn05582_c0_f	47.35
rxn01021_c0_f	28.67
rxn01129_c0_f	63
rxn01297_c0_f	17.54
rxn01962_c0	30.01
rxn12846_c0_f	27.32
rxn08308_c0	36.0187
rxn05516_c0	84.08
rxn08017_c0	8.9
rxn02400_c0	27.09
rxn12641_c0_f	27.32
rxn00100_c0	27.3664
rxn00514_c0	30.01
rxn05158_c0	42.65
rxn03903_c0_f	47.0794
rxn01217_c0	18.41
rxn10481_c0	84.08
rxn00692_c0_f	55.81
rxn00913_c0	27.09
rxn03958_c0_f	41.88
rxn03264_c0	42.99
rxn03174_c0_r	30.88
rxn00340_c0	36.86
rxn10060_c0	32.63
rxn12638_c0	27.32
rxn01445_c0	27.09
rxn05248_c0	72.22
rxn05526_c0_f	24.4047
rxn10222_c0	36.0187
rxn10263_c0_f	24.64
rxn01516_c0	63
rxn09111_c0_f	24.64
rxn05595_c0_f	49.64
rxn00907_c0_f	32.82
rxn12847_c0_f	27.32
rxn09114_c0_f	24.64
rxn01522_c0	17.54
rxn03891_c0	47.2866
rxn00708_c0	27.09
rxn05219_c0	26.9478
rxn12646_c0_f	27.32
rxn02175_c0	17.8
rxn00975_c0	47.84
rxn05150_c0	26.46
rxn00555_c0_f	69.18
rxn00143_c0_f	28.67
rxn12644_c0_f	27.32
rxn13784_c0	17.5155
rxn00139_c0_r	20.9
rxn03910_c0_f	44.01
rxn00237_c0_f	16.66
rxn00463_c0	34.02
rxn08311_c0	36.0187
rxn10264_c0_f	24.64
rxn00132_c0	27.09
rxn08893_c0_f	30.14
rxn06864_c0_f	27.3234
rxn00712_c0	63
rxn00126_c0	42.99
rxn12844_c0_f	27.32
rxn05175_c0	32.47
rxn08306_c0	36.0187
rxn08546_c0	8.9
rxn08262_c0_f	65.3164
rxn12639_c0_f	27.32
rxn00647_c0_f	47.3
rxn00363_c0	27.09
rxn01670_c0	27.09
rxn12643_c0	27.32
rxn05183_c0	26.9478
rxn01706_c0_f	63
rxn00321_c0_f	39.1
rxn03908_c0	31.55
rxn00831_c0	27.09
rxn12634_c0_f	27.32
rxn05251_c0	72.22
rxn01211_c0_f	32.82
rxn00527_c0_f	47.3
rxn00792_c0	27.3234
rxn01316_c0_r	40.53
rxn13782_c0	4.98693
rxn01548_c0_f	25.32
rxn01145_c0	27.09
rxn05163_c0	32.47
rxn08352_c0	38.88
rxn08310_c0	36.0187
rxn00915_c0_r	23.21
rxn01515_c0	63
rxn10224_c0	36.0187
rxn01653_c0	28.443
rxn08073_c0_f	39.81
rxn03843_c0	26.27
rxn09113_c0_f	24.64
rxn01138_c0_f	25.32
rxn05465_c0_f	8.9
rxn12845_c0_f	27.32
rxn05494_c0_f	47.35
rxn06077_c0_f	32.75
rxn06023_c0_f	16.3522
rxn01678_c0_f	16.66
rxn02286_c0	53.76
rxn12640_c0_f	27.32
rxn00931_c0_f	27.64
rxn00066_c0	20.71
rxn09450_c0	72.22
rxn00938_c0	31.19
rxn00650_c0_f	27.32
rxn00515_c0_f	16.66
rxn01353_c0_f	16.66
rxn12633_c0_f	27.32
rxn08020_c0	8.9
rxn11040_c0	52.77
rxn08089_c0	31.7
rxn00189_c0	72.14
rxn10221_c0	36.0187
rxn05231_c0	41.2
rxn00283_c0_f	40.31
rxn02155_c0_f	22.65
rxn05170_c0	32.95
rxn00124_c0	28.94
rxn00947_c0	72.22
rxn00440_c0	29.6921
rxn01370_c0_f	63
rxn00988_c0	72.22
rxn12510_c0	28.47
rxn03933_c0_f	42.05
rxn08123_c0_f	39.81
rxn09110_c0_f	24.64
rxn05349_c0_f	8.9
rxn00065_c0	67.03
rxn01646_c0_f	25.32
rxn00105_c0	22.65
rxn08981_c0	54.58
rxn00784_c0_f	23.47
rxn06934_c0_f	16.31
rxn00328_c0_f	22.07
rxn02285_c0_f	38.59
rxn03047_c0	28.47
rxn03907_c0	44.01
rxn01366_c0_f	27.92
rxn05579_c0_f	65.3164
rxn13892_c0	40.604
rxn01647_c0_f	25.32
rxn00260_c0_f	47.3
rxn00461_c0	45.54
rxn05613_c0	26.9478
rxn05247_c0	72.22
rxn05287_c0	47.2866
rxn01652_c0_f	55.81
rxn08715_c0	84.08
rxn01128_c0_f	63
rxn05239_c0	11.39
rxn08312_c0	36.0187
rxn01961_c0	27.09
rxn01517_c0_f	23.95
rxn03141_c0	50.23
rxn01807_c0	28.94
rxn08309_c0	36.0187
rxn01512_c0_f	16.66
rxn04113_c0	38.88
rxn00980_c0	24.58
rxn03892_c0	47.2866
rxn01127_c0_f	22.93
rxn08548_c0	8.9
rxn08124_c0_f	39.81
rxn07438_c0_f	32.75
rxn01265_c0_f	54.58
rxn05252_c0	72.22
rxn12642_c0_f	27.32
rxn01510_c0_f	63
rxn01351_c0	34.02
rxn03909_c0	68.1
rxn12635_c0_f	27.32
rxn01859_c0_f	25.32
rxn09449_c0	72.22
rxn01507_c0	27.09
rxn01446_c0_f	25.32
rxn05249_c0	72.22
rxn10223_c0	36.0187
rxn10260_c0_f	24.64
rxn00851_c0	42.73
rxn00301_c0	34.02
rxn05233_c0	11.39
rxn09109_c0_f	24.64
rxn00007_c0_f	55.39
rxn08898_c0_f	30.14
rxn06076_c0_r	41.2
rxn08890_c0_f	30.14
rxn10259_c0_f	24.64
rxn05223_c0	23.4607
rxn01521_c0	27.09
rxn12636_c0_f	27.32
rxn02373_c0_r	46.58
rxn01649_c0_f	25.32
rxn00119_c0_f	27.3
rxn00063_c0	34.02
rxn05149_c0	29.36
rxn08549_c0	8.9
rxn08213_c0_f	65.3164
rxn01674_c0_f	63
rxn02008_c0	57.85
rxn03904_c0_f	47.0794
rxn01679_c0_f	63
rxn10199_c0_f	98.42
rxn00409_c0_f	16.66
rxn08015_c0	8.9
rxn02128_c0	28.47
rxn02518_c0	30.01
rxn01985_c0_f	25.32
rxn00808_c0	45.25
rxn10052_c0_f	22.93
rxn00193_c0_f	29.45
rxn02517_c0_f	16.66
rxn03164_c0	50.23
rxn00929_c0_f	27.64
rxn00138_c0	72.14
rxn06729_c0	8.9
rxn01799_c0_f	25.32
rxn08021_c0	8.9
rxn01485_c0_f	70.06
rxn01329_c0_f	65.14
rxn10220_c0	36.0187
rxn10261_c0_f	24.64
rxn01519_c0	17.9878
rxn09108_c0_f	24.64
rxn01513_c0_f	23.95
rxn08307_c0	36.0187
rxn05177_c0	28.0108
rxn12645_c0_f	27.32
rxn09448_c0	72.22
rxn09014_c0	34.02
rxn01603_c0	63.4609
rxn09112_c0_f	24.64
rxn06075_c0_r	41.2
rxn05289_c0_f	32.87
rxn00117_c0_f	16.66
rxn05736_c0	72.22
rxn00493_c0_f	47.3
rxn00367_c0	34.02
rxn00839_c0_f	16.66
rxn16108_c0	47.2866
rxn43581_c0_f	43.73
rxn00551_c0_f	50.16
rxn14070_c0_f	43.73
rxn00085_c0_f	55.95
rxn00190_c0_f	72.14
rxn13974_c0_f	129.81
rxn04464_c0_f	34.19
rxn00184_c0_f	55.95
rxn05561_c0_b	38.31
rxn00225_c0_b	49.19
rxn00781_c0_b	38.08
rxn00097_c0_b	22.93
rxn00612_c0_b	37.88
rxn02380_c0_b	58.42
rxn00392_c0_b	30.11
rxn00747_c0_b	26.54
rxn01334_c0_b	36.19
rxn00777_c0_b	27.57
rxn02314_c0_b	50.16
rxn00786_c0_b	36.19
rxn01100_c0_b	44.94
rxn00500_c0_b	36.87
rxn01116_c0_b	23.51
rxn00670_c0_b	36.54
rxn01870_c0_b	36.19
rxn00611_c0_b	37.88
rxn01106_c0_b	28.36
rxn01333_c0_b	19.89
rxn00151_c0_b	100.3
rxn00459_c0_b	46.77
rxn00770_c0_b	47.43
rxn00785_c0_b	71.14
rxn00216_c0_b	47.84
rxn00558_c0_b	58.42
rxn00077_c0_b	32.63
rxn01200_c0_b	71.14
rxn00364_c0_b	20.74
rxn03408_c0_b	42.05
rxn01673_c0_b	16.66
rxn01358_c0_b	25.32
rxn12637_c0_b	27.32
rxn01219_c0_b	20.74
rxn01705_c0_b	63
rxn05654_c0_b	38.31
rxn03039_c0_b	20.9
rxn10262_c0_b	24.64
rxn05582_c0_b	47.35
rxn01021_c0_b	28.67
rxn01129_c0_b	63
rxn01297_c0_b	17.54
rxn12846_c0_b	27.32
rxn12641_c0_b	27.32
rxn03903_c0_b	47.0794
rxn00692_c0_b	55.81
rxn03958_c0_b	41.88
rxn05526_c0_b	24.4047
rxn10263_c0_b	24.64
rxn09111_c0_b	24.64
rxn05595_c0_b	49.64
rxn00907_c0_b	32.82
rxn12847_c0_b	27.32
rxn09114_c0_b	24.64
rxn12646_c0_b	27.32
rxn00555_c0_b	69.18
rxn00143_c0_b	28.67
rxn12644_c0_b	27.32
rxn03910_c0_b	44.01
rxn00237_c0_b	16.66
rxn10264_c0_b	24.64
rxn08893_c0_b	30.14
rxn06864_c0_b	27.3234
rxn12844_c0_b	27.32
rxn08262_c0_b	65.3164
rxn12639_c0_b	27.32
rxn00647_c0_b	47.3
rxn01706_c0_b	63
rxn00321_c0_b	39.1
rxn12634_c0_b	27.32
rxn01211_c0_b	32.82
rxn00527_c0_b	47.3
rxn01548_c0_b	25.32
rxn08073_c0_b	39.81
rxn09113_c0_b	24.64
rxn01138_c0_b	25.32
rxn05465_c0_b	8.9
rxn12845_c0_b	27.32
rxn05494_c0_b	47.35
rxn06077_c0_b	32.75
rxn06023_c0_b	16.3522
rxn01678_c0_b	16.66
rxn12640_c0_b	27.32
rxn00931_c0_b	27.64
rxn00650_c0_b	27.32
rxn00515_c0_b	16.66
rxn01353_c0_b	16.66
rxn12633_c0_b	27.32
rxn00283_c0_b	40.31
rxn02155_c0_b	22.65
rxn01370_c0_b	63
rxn03933_c0_b	42.05
rxn08123_c0_b	39.81
rxn09110_c0_b	24.64
rxn05349_c0_b	8.9
rxn01646_c0_b	25.32
rxn00784_c0_b	23.47
rxn06934_c0_b	16.31
rxn00328_c0_b	22.07
rxn02285_c0_b	38.59
rxn01366_c0_b	27.92
rxn05579_c0_b	65.3164
rxn01647_c0_b	25.32
rxn00260_c0_b	47.3
rxn01652_c0_b	55.81
rxn01128_c0_b	63
rxn01517_c0_b	23.95
rxn01512_c0_b	16.66
rxn01127_c0_b	22.93
rxn08124_c0_b	39.81
rxn07438_c0_b	32.75
rxn01265_c0_b	54.58
rxn12642_c0_b	27.32
rxn01510_c0_b	63
rxn12635_c0_b	27.32
rxn01859_c0_b	25.32
rxn01446_c0_b	25.32
rxn10260_c0_b	24.64
rxn09109_c0_b	24.64
rxn00007_c0_b	55.39
rxn08898_c0_b	30.14
rxn08890_c0_b	30.14
rxn10259_c0_b	24.64
rxn12636_c0_b	27.32
rxn01649_c0_b	25.32
rxn00119_c0_b	27.3
rxn08213_c0_b	65.3164
rxn01674_c0_b	63
rxn03904_c0_b	47.0794
rxn01679_c0_b	63
rxn10199_c0_b	98.42
rxn00409_c0_b	16.66
rxn01985_c0_b	25.32
rxn10052_c0_b	22.93
rxn00193_c0_b	29.45
rxn02517_c0_b	16.66
rxn00929_c0_b	27.64
rxn01799_c0_b	25.32
rxn01485_c0_b	70.06
rxn01329_c0_b	65.14
rxn10261_c0_b	24.64
rxn09108_c0_b	24.64
rxn01513_c0_b	23.95
rxn12645_c0_b	27.32
rxn09112_c0_b	24.64
rxn05289_c0_b	32.87
rxn00117_c0_b	16.66
rxn00493_c0_b	47.3
rxn00839_c0_b	16.66
rxn43581_c0_b	43.73
rxn00551_c0_b	50.16
rxn14070_c0_b	43.73
rxn00085_c0_b	55.95
rxn00190_c0_b	72.14
rxn13974_c0_b	129.81
rxn04464_c0_b	34.19
rxn00184_c0_b	55.95
rxn00500_c0_f	36.88
rxn00500_c0_b	36.88
